# Supplementary material for: Expression profiling and in situ screening of circular RNAs in human tissues
Source: Sci Rep. 2018 Nov 16;8:16953. doi: 10.1038/s41598-018-35001-6 (PMC6240052; doi:10.1038/s41598-018-35001-6)
Supplement: Supplementary file 2 — Supplementary Dataset 1 [file 41598_2018_35001_MOESM2_ESM.xlsx]

## Sheet: counts for circRNA and linear
Gene	Brain 1	Brain 2	Brain 3	Brain 4	Brain 5	Fetal liver	Adult Liver	Fetal Heart	Adult Heart	Placenta	Blood 1	Blood 2	Blood 3	Blood 4	Blood 5	Blood 6	SHSY-5Y 1	SHSY-5Y 2	FFPE Brain	FFPE Pancreas	Brain 5 RNAse R	Serum	FFPE Prostate	FFPE Lung	FFPE Breast	FFPE HCC		Target
CIRC_AFF2	11938	10980	16125	11853	9233	1312	439	2437	986	21804	170004	102256	148962	112021	113192	111804	1	1	1	7	1980	3	2287	14037	1429	2229		AFF2_1.14639
CIRC_HIPK3	153576	113533	97203	81394	69176	113515	81114	237052	194406	250553	47285	105088	98744	107262	111745	162302	84511	155869	33150	2429	2595	78297	191908	248356	276504	150565		HIPK3_1.63496
CIRC_RERE	82260	81518	92048	64010	36627	15201	6645	37617	24577	8968	4621	3370	6349	7168	7832	7636	6241	16703	2575	944	383554	289	5125	3990	6836	9696		RERE_1.24993
CIRC_ACVR2A	32806	34947	34234	35353	22745	53160	41536	98050	58750	26082	16719	31180	45477	44746	66214	45144	14865	28758	911	493	37752	47529	15997	15315	17200	23153		ACVR2A_1.46800
CIRC_ZKSCAN1	20439	19328	22158	18749	19872	49269	443499	33283	30220	23474	16229	33723	25562	35745	35224	38913	39185	76469	1243	2535	12919	44677	14297	38266	26215	1058630		ZKSCAN1_1.6440
CIRC_KLHL1	1192	1583	616	890	584	0	0	29	14	0	0	0	0	0	0	0	0	0	0	9	0	0	6	1	9	2		KLHL1_1.45240
CIRC_SEMA3C	389	408	412	428	228	40	166	1485	4305	103	92	139	94	121	136	207	1842	2976	1	4	3	28	4978	1827	1993	150		SEMA3C_1.11746
CIRC_KLHL8	11025	16241	14764	16171	12748	17605	44565	38059	12066	14871	48006	41844	66172	59675	58396	53680	2150	3999	1867	213	29308	6111	6733	14853	9126	58594		KLHL8_1.79366
CIRC_SLAIN1	37742	31009	74631	68805	62553	2936	4112	1930	4258	1421	19676	21405	24614	24935	21792	39399	4619	5799	874	14	3059	9	2224	5823	1101	5990		SLAIN1_1.58527
CIRC_FARSA	10289	16383	11773	12762	16789	12721	29675	64129	21269	14033	9937	25504	11093	15919	22055	25844	16499	33128	3304	424	66770	16	2821	16795	11044	15362		FARSA_1.20897
CIRC_MARCH6	63151	67435	49075	65867	59447	17414	36313	19571	5840	1495	6383	14690	13879	11280	17898	22147	3581	6565	34	2010	1351776	312	5358	8448	2266	16930		MARCH6_1.15486
CIRC_YY1AP1	27568	38492	28549	36530	55399	32445	135671	120772	58759	21311	86682	82343	178479	107805	82223	195900	10929	26351	3284	2189	1449541	272053	13989	44844	20198	64051		YY1AP1_1.14958
CIRC_PDE4DIP	2724	3468	1502	1853	3536	18	189	147	66	116	6	9	0	10	0	0	151	374	40	34	29331	51	77	8	26	154		PDE4DIP_2.32508
CIRC_SOBP	41691	53412	36865	38830	34413	15429	2012	31968	8795	2038	0	34	43	26	14	150	5022	9104	9023	211	418617	158	3801	2040	3699	3577		SOBP_1.24413
CIRC_SFMBT2	11062	13767	20135	14678	14520	4459	3385	22798	13816	9396	2204	6008	4708	6579	8192	8139	3478	7169	7	665	28121	15	5626	6338	7838	7276		SFMBT2_1.4146
CIRC_ZNF398	4138	2688	1320	1495	1932	2287	8422	3217	1711	1157	1036	2804	1370	2805	2494	5590	1865	3399	1425	388	233511	40	5	1564	2177	7490		ZNF398_1.15227
CIRC_IGF1R	489	530	361	309	325	306	114	3414	725	352	330	545	503	1183	1115	1900	2373	3408	577	65	3	125	2822	725	4307	208		IGF1R_1.17645
CIRC_HUWE1	2071	1821	693	1074	1541	1310	6414	3187	1844	1730	1206	3821	3499	5153	4339	12256	1832	2294	33	195	53211	128520	3910	9585	5876	5349		HUWE1_2.7375
CIRC_HPS5	11763	11107	16021	11834	9060	12025	9914	12634	10542	20346	6273	9257	13322	12576	15288	14070	6444	13772	532	38	9326	26	2022	5850	8129	11702		HPS5_1.60567
CIRC_MFN2	25714	21437	12488	13927	12647	4227	14769	20832	14629	4126	3315	8377	7618	6479	9953	12112	3693	6230	524	774	644173	223	1976	2466	1652	6380		MFN2_1.22302
CIRC_SPECC1	10240	12108	16537	11631	14527	10973	1665	9232	1975	4959	6881	9114	11080	12673	14860	16441	14834	21383	9616	2562	141	3	14117	56716	37235	6336		SPECC1_1.23608
CIRC_LRP6	16629	14370	12536	14849	14702	57934	116800	34048	18636	13739	1284	2392	2168	1629	3838	7236	9912	17011	24	666	398945	126	5957	10149	4880	99703		LRP6_1.6263
CIRC_SEZ6L2	2397	2241	1706	2021	2379	85	0	148	13	0	20	20	0	0	0	0	1503	2085	1	275	3027	11	19	935	69	3		SEZ6L2_1.13503
CIRC_MAPK4	1321	847	1109	540	731	19	259	666	1816	483	0	0	0	0	0	1	168	541	63	54	1	14	62	59	20	500		MAPK4_1.18194
CIRC_SATB2	1251	1432	2507	2755	773	38	263	35	88	128	51	101	42	72	45	156	0	7	208	24	6035	4	12	56	334	136		SATB2_1.53577
CIRC_MORC3	17527	22018	29558	32433	27361	90112	73940	86674	53806	153727	138111	171488	192139	261818	262428	254155	32404	57539	3431	920	83574	265480	29330	89458	62411	148115		MORC3_1.25130
CIRC_KCNN2	167716	183111	182888	158873	146540	238	90989	25256	16955	361	0	0	0	0	0	0	68	158	2	251	188706	64	4499	2083	764	116473		KCNN2_1.5090
CIRC_NFIB	3763	4856	5797	4694	4834	1125	14040	5160	6014	885	50	74	94	244	173	169	1831	3039	1040	86	4034	1	4484	2615	1780	15926		NFIB_1.13489
CIRC_BMPR2	8944	10356	14953	13405	8680	8716	5178	17486	18062	17885	3398	2915	4580	4609	4914	4111	5244	10640	8277	323	35233	31	10219	15336	18712	23897		BMPR2_1.26768
CIRC_PTN	4559	3861	6982	4100	5587	589	660	3440	2560	2785	24	0	4	0	22	0	1889	4646	3045	126	81467	27	660	92	218	195		PTN_1.15900
CIRC_SETD3	15553	20399	24712	24755	17404	21473	22869	53760	35790	21151	22947	25581	39053	47301	61265	36483	15991	35933	1734	27	6478	24	9346	14256	15399	18482		SETD3_1.73100
CIRC_SCAP	2534	3367	1635	1632	1592	2107	8188	5306	2384	2584	1116	2409	1763	2869	2680	4098	4724	9255	459	397	466	2	3322	5808	2586	11198		SCAP_1.6024
CIRC_CCSER2	11138	12408	15407	14820	9497	7156	5270	19518	13658	6401	3769	7035	8358	10275	8928	10286	6406	13099	4571	65	21368	44	8331	20121	4872	9232		CCSER2_1.31138
CIRC_PTK2	21551	21369	34898	40138	32321	2599	2148	66478	9317	294	462	289	859	703	933	498	2575	7901	1	35	26721	7	971	1555	473	2289		PTK2_1.3303
CIRC_RIMS2	86754	107376	101797	84406	87030	37	119	390	39	20	0	0	6	0	0	6	657	1714	2	35	44691	5	4	2036	15	7		RIMS2_1.27026
CIRC_SCMH1	33153	37314	24098	24458	24366	85086	141818	140678	113691	22767	46367	107003	72365	78329	79145	141353	24863	41215	13546	6298	37368	278233	35859	52099	45045	131691		SCMH1_1.53506
CIRC_SH3GL3	10780	11076	14521	13395	11239	34	2	1015	171	35	0	5	0	0	0	1	0	0	4	27	10474	3	16	3	4	11		SH3GL3_1.35887
CIRC_PSD3	10504	9756	16385	14001	10555	31747	95988	73978	24116	14331	1033	1401	1560	1161	1990	1526	18590	29592	28294	38	33776	13	11203	24891	13481	97595		PSD3_1.36241
CIRC_GRHPR	19379	9266	10858	8666	11025	12295	27225	53645	17149	3911	6254	19462	8280	3746	10830	24106	12465	25513	2836	769	416746	120	2307	11489	6695	20472		GRHPR_1.12562
CIRC_KIFAP3	6372	9181	11070	12427	7964	3024	1232	7099	6383	5574	2174	2535	4090	5590	9957	5651	3998	9532	519	342	328	9	17647	9637	8421	4749		KIFAP3_1.48905
CIRC_RARS	1533	1261	1827	1249	924	3229	3196	2953	1675	2658	1499	1711	3382	3872	2618	5277	4517	7729	478	177	0	2	5447	11590	14517	9284		RARS_1.16643
CIRC_MAN1A2	140923	230851	238180	160016	119246	77407	78276	64899	41736	140987	36186	36551	47044	63986	66555	58600	89701	165300	11068	5572	34544	94815	60894	124584	95848	199835		MAN1A2_1.71652
CIRC_CUX1	18668	20460	24958	24574	22189	23511	64529	96546	28922	22130	73453	75300	68665	83210	79853	81164	17335	52064	1212	1125	198999	92	2964	25967	3070	40553		CUX1_1.33427
CIRC_MSANTD3-TMEFF1	38118	33998	45528	44877	33612	685	637	9700	3839	3498	1352	1827	2861	3393	4220	2656	12618	25614	1124	645	515041	149	1250	829	1456	104		MSANTD3-TMEFF1_1.44085
CIRC_CSNK1G3	19462	26593	31879	31343	19793	53144	48480	68131	51207	23071	103311	69604	174382	222801	197425	161363	36594	70042	4699	1309	12325	157509	47807	80489	124288	122109		CSNK1G3_1.31811
CIRC_RP11-302B13.5	9064	1835	1037	1435	1316	591	530	5733	1294	1101	348	986	683	504	1299	583	875	1471	997	13	7018	3	107	1034	49	933		RP11-302B13.5_1.38759
CIRC_ZNF562	2757	2977	3770	2484	2614	1039	531	3076	863	1244	190	216	356	442	409	388	909	1707	5	17	0	2	869	1504	2092	1383		ZNF562_1.15762
CIRC_TTC28	18730	22646	15039	15854	19465	4785	5076	11200	1886	738	192	332	167	182	300	288	3237	8950	611	53	51139	20	2467	1780	350	3641		TTC28_1.38032
CIRC_PHKB	16548	13127	7866	6681	5926	6292	6201	9379	4957	4803	2204	3362	4348	3235	4964	3584	2877	6994	1176	52	978	12004	2761	4056	3473	7625		PHKB_1.61934
CIRC_NTRK2	5102	3691	1583	1511	1562	11	0	1	32	0	0	0	0	0	0	0	0	3	1	7	0	0	4	1	8	3		NTRK2_1.3401
CIRC_CASC4	6306	5397	5991	5251	3505	1587	651	1739	1108	560	1045	1912	2167	1896	2139	1932	1471	2827	1496	44	1112	2	1357	2440	901	1187		CASC4_1.52430
CIRC_PRKCB	14408	9410	6686	6601	7318	664	738	251	125	162	10618	19493	14894	14678	19711	27754	0	0	18	392	584836	362710	784	1385	453	3570		PRKCB_1.21674
CIRC_GLIS3	132	158	154	107	102	2113	2916	1348	798	852	37	98	16	70	61	169	65	105	1464	442	0	10	23	4865	2324	5649		GLIS3_2.38258
CIRC_APLF	12692	8128	10087	6039	5421	9506	5537	16002	2345	3976	3806	9144	7672	11508	13106	10969	10699	18269	1188	185	0	0	4161	12538	10164	14136		APLF_1.55853
CIRC_WDR17	4492	4074	3541	3168	2689	90	3	32	174	6	76	9	91	54	70	17	414	813	354	82	6573	37	503	221	260	106		WDR17_1.24
CIRC_TRIM24	3584	3621	3865	3475	2253	18221	14670	6119	3191	3167	2828	3340	2576	4493	4205	4000	5674	10781	2280	21	4	392	15	2673	1754	12166		TRIM24_1.14340
CIRC_CTC-525D6.1	1980	2478	3564	3599	2435	0	0	0	0	0	0	0	0	0	0	0	0	1	2	14	0	2	6	4	3	1		CTC-525D6.1_1.6930
CIRC_SMC3	1230	1132	1606	1187	1190	1976	1468	3378	1184	1487	2181	1982	2737	2702	3196	3200	4457	5781	3	229	21665	8	3794	7022	6442	8882		SMC3_1.30542
CIRC_EML6	1769	1828	1408	1089	928	52	59	16	2	43	0	18	2	5	4	17	182	392	1	7	1183	1	13	1	2	377		EML6_1.35949
CIRC_DNAJC6	89475	78704	104814	180545	141160	22344	3505	47883	17283	53899	61745	79909	64657	68771	82300	99994	27914	55077	1415	809	779528	562679	1723	6423	3436	3000		DNAJC6_1.33989
CIRC_ARPP21	13746	11812	8820	7296	7890	31	192	1	0	0	0	0	1	11	2	2	7	37	2	17	13824	7	8	106	2	902		ARPP21_1.60942
CIRC_ASH1L	27227	35276	37772	28255	22717	11592	11630	20187	19179	13177	2772	6007	7995	7785	9411	9953	8315	17771	2724	39	6484	10	6778	16413	14366	18873		ASH1L_1.188
CIRC_KLHL24	27681	18905	11583	12516	12521	1333	1384	11302	24272	2480	343	489	436	1446	1431	1871	1860	2576	479	394	4	1	5488	4524	3132	4714		KLHL24_1.35885
CIRC_NRXN2	7448	7174	5515	4433	4327	0	0	25	0	4	0	0	0	2	0	1	40	62	1	57	94233	22	6	4	1	2		NRXN2_1.16165
CIRC_ZNF609	24224	30054	14496	15789	14469	15439	42965	16445	30929	28189	5004	10131	7010	11123	12205	29716	8878	12137	1649	1393	54196	8244	21332	30404	52465	60482		ZNF609_1.28689
CIRC_NRXN1	3321	2767	3047	2167	1862	13	13	566	502	0	0	0	0	0	0	0	20	2	48	6	0	2	2	5	3	431		NRXN1_1.63784
CIRC_TMEM165	22661	12279	23699	25514	14632	16525	6278	39567	18827	19029	11499	14797	19680	19168	27121	24931	19689	46957	4394	21	10427	37070	20198	36483	21506	12562		TMEM165_1.51645
CIRC_HECTD1	1588	1700	1629	1215	964	1827	4169	3952	2212	1087	249	376	331	397	449	601	1099	1529	365	225	359	7	2674	6127	2543	15064		HECTD1_2.68237
CIRC_LRRC7	4914	5127	5641	4210	4084	115	23	77	275	0	1	1	9	0	19	5	8	18	4	13	1187	2	11	6	12	10		LRRC7_1.2825
CIRC_PTPRA	18633	26287	26573	18890	19994	21566	24524	57665	54266	34087	61020	101591	84410	93022	144426	129932	23769	41018	4449	323	18940	253141	10162	35373	26381	29004		PTPRA_1.26832
CIRC_PPP6R2	8365	9309	14730	11320	7681	6676	5908	26943	10222	5343	4310	3980	7369	7707	6481	5576	11901	30540	1326	334	10860	14	19333	32975	32095	26734		PPP6R2_1.47412
CIRC_UBQLN1	1712	2088	1771	1802	1688	1219	1882	2910	1555	1856	570	1401	1326	1430	1792	1854	701	1479	358	17	9687	3	848	2533	914	4084		UBQLN1_1.60588
CIRC_SEPT10	1237	1264	2537	1954	1657	2857	4632	9703	6010	3568	58	114	136	172	182	183	4299	8459	1590	14	0	1	39	4148	2959	8273		SEPT10_1.18719
CIRC_SDK1	242	275	241	203	189	50	23	1360	324	250	706	409	288	1288	537	1144	540	928	0	333	2240	3	17	2453	2966	11		SDK1_1.42794
CIRC_LDB2	18993	12534	9904	12830	8770	1402	2383	3223	1729	768	0	43	52	81	83	110	260	358	5	45	7125	2	927	1297	339	2403		LDB2_1.2961
CIRC_FKBP3	15088	13405	17969	11740	10747	7853	4984	26913	19135	9235	14781	13288	17156	20265	21187	19248	6301	9684	3650	1223	32415	53062	31342	29694	24733	16972		FKBP3_1.12218
CIRC_FAT3	77078	54037	10964	14803	18962	2826	778	738	197	168	0	1	0	5	0	6	647	708	1318	14	3068	3	25251	5918	5029	1014		FAT3_1.20736
CIRC_FGGY	1742	2203	3657	3505	3828	4682	30540	11132	8700	1216	1428	2071	1727	2119	2538	3044	407	550	592	118	15255	35	3989	2654	4952	72933		FGGY_1.56179
CIRC_RTN4	27685	20597	29959	39722	29458	6944	14218	11646	4947	5144	4815	9367	8739	10490	12902	13517	11067	24424	6527	1973	322343	105	4906	7958	3903	19078		RTN4_1.3573
CIRC_XPO1	25986	30711	45807	24544	19854	66342	26518	94581	40131	47375	165837	124248	206947	181147	228873	162301	49544	133578	4014	271	80168	90347	16130	63658	25632	44097		XPO1_1.59616
CIRC_SLAIN2	4424	6901	11652	11442	5259	6313	8255	9844	6501	18990	13658	17654	26379	33626	30919	24626	6867	10542	5593	643	1	31	3372	12572	26820	25707		SLAIN2_1.34070
CIRC_LMTK2	13498	31665	11704	10734	13598	5257	6893	9163	15931	5968	1723	1417	1587	3673	3368	3881	12033	21614	3304	1698	0	4	1983	13386	2187	20614		LMTK2_1.5469
CIRC_NFIX	631	776	1129	1089	967	135	825	477	528	5	23	9	21	39	26	2	519	2226	15	6	0	3	1476	416	1111	785		NFIX_1.4822
CIRC_CCDC88A	2826	3047	4748	4234	3317	479	491	886	13	0	511	377	1072	1577	999	1708	1165	1547	1	291	0	3	14	3070	1004	1294		CCDC88A_1.28967
CIRC_RNF144A	3367	5852	3981	3597	3209	707	202	3896	1863	294	207	1089	391	1187	1652	2562	1831	3656	0	82	797	3	103	436	1035	3		RNF144A_1.32627
CIRC_DYNC1LI2	1923	1843	1282	1461	1396	567	1909	839	399	371	568	1320	732	1062	1207	1789	773	1573	842	107	45879	20	233	938	607	4692		DYNC1LI2_1.40037
CIRC_ARHGEF12	9174	7551	10275	6936	6943	9965	19116	17218	12198	11495	1295	1939	1926	1200	2027	1935	2426	4299	7	468	18423	14	2470	4182	3401	16538		ARHGEF12_1.38455
CIRC_CTBP1	3866	3348	2922	1596	3122	7829	30631	5602	4439	5622	3576	11419	4384	8929	18463	17027	3195	8572	2450	81	5845	6	3596	5945	1754	21783		CTBP1_1.10794
CIRC_AFF4	1381	1445	2849	3243	2067	2449	2908	7746	3986	3032	9229	6151	10341	8392	9998	5602	1409	4621	286	41	2328	19	2370	2802	2561	4447		AFF4_1.16048
CIRC_DPYSL5	582	909	842	1434	450	0	0	0	0	0	0	0	0	0	0	0	805	1728	33	52	15958	9	11	2	7	6		DPYSL5_1.22402
CIRC_SLC2A13	5045	2855	3099	2445	1756	1026	1027	1230	1381	864	233	584	588	944	691	1217	728	991	3	21	8095	1	17	822	709	1028		SLC2A13_1.68151
CIRC_TMEM116	13326	15165	10919	10495	7231	1318	2134	20363	7917	2139	1119	3076	3015	1607	3000	4234	2008	5136	430	335	29	22	19	1059	3201	1848		TMEM116_1.33930
CIRC_IFT46	1883	1812	1181	1344	1097	606	1719	3710	3289	384	248	583	482	510	559	966	770	1078	540	9	628	0	991	2127	2873	2675		IFT46_1.58200
CIRC_C9orf41	9184	6702	7786	8612	5004	8705	4631	7373	4696	1710	8750	8633	11510	10464	14243	10033	3552	7735	1809	80	5409	5	9450	6500	5592	5674		C9orf41_1.12654
CIRC_FOXN3	539	697	477	450	489	505	1720	1863	3256	1586	1008	3676	2733	4589	5241	13998	534	802	2008	266	14	0	41	3187	1510	4077		FOXN3_1.5207
CIRC_ATXN10	14409	12604	7150	7824	5895	5016	11324	5846	3435	1148	603	1355	1304	1770	2170	3872	3196	5603	8	198	101220	32	6242	3880	4648	19285		ATXN10_1.21521
CIRC_R3HDM1	12824	12309	10163	9831	5549	1987	5821	2840	1482	1054	1871	5029	4106	6615	5092	9469	4035	7174	1609	800	5866	4	4326	7068	6570	12973		R3HDM1_1.52452
CIRC_LPHN3	3122	1973	2752	1664	1697	467	225	4490	2438	1627	0	31	27	28	52	0	117	76	704	9	0	1	132	816	603	809		LPHN3_1.36459
CIRC_VCAN	7501	15782	15660	12578	10781	318	159	16224	191	55	6547	6656	7386	14024	11798	13684	870	1071	53707	13	2	1	51	6764	29586	4		VCAN_1.84172
CIRC_BPTF	14419	16298	14236	10678	12285	9466	11809	36609	42499	15928	7300	13873	14752	32048	29016	38296	36330	57660	8108	762	261	2	13923	60940	39307	40098		BPTF_1.54135
CIRC_RBM39	5045	5103	5100	3773	2886	6972	10450	8016	7482	6390	3078	6276	6528	7417	9878	13075	2906	6143	332	36	15593	7	6179	9695	3487	12684		RBM39_1.39415
CIRC_QSER1	7153	12581	7853	8266	5851	5766	6162	11869	997	998	2814	3745	5019	7196	7400	7955	21666	32378	18348	1863	407	2	25711	50800	61191	64217		QSER1_1.15529
CIRC_KITLG	5750	3787	2956	2288	1856	98	44	456	429	126	6	0	3	7	22	0	124	98	475	4	1	5	2096	842	4117	573		KITLG_1.37379
CIRC_PCCA	10530	10429	10743	9129	8735	15974	22024	20159	25361	4092	1297	2681	2134	1976	3204	3997	4399	8009	1911	177	77902	39	11487	5000	3359	23846		PCCA_1.38385
CIRC_HOMER1	30390	24400	24369	23541	17540	2274	677	12639	12631	2935	455	1302	1280	2773	2650	2752	1212	2279	2744	22	7718	2	2269	2653	2632	1217		HOMER1_1.35026
CIRC_ATAD2B	1940	1503	2034	2052	1544	4133	7529	6212	3363	2218	7592	9581	9732	7626	12223	9975	1416	3761	9	26	5795	14	1049	3281	1519	4145		ATAD2B_1.39196
CIRC_KIAA0368	900	873	1736	1249	1065	3251	3198	2906	1457	854	2258	2174	3007	2678	3655	3810	2121	3063	327	154	1432	2061	5562	10328	4299	10715		KIAA0368_1.77166
CIRC_HERC4	2914	2248	1838	2261	1522	682	428	2348	6757	1198	391	608	749	987	1086	1333	729	1819	150	12	0	3	2053	2431	4031	1823		HERC4_1.15252
CIRC_TDRD3	15788	13317	10775	11928	9605	13877	26604	84407	63900	5243	9478	18414	20223	25595	32698	34239	10434	20791	439	190	53038	9206	9138	9806	18430	38539		TDRD3_1.654
CIRC_ANKRD12	21195	20721	25382	21557	13419	12180	9880	14083	859	4504	21880	37410	37716	40638	51757	49178	17662	35737	10684	687	81	3835	20993	38447	65393	24879		ANKRD12_1.60661
CIRC_CCDC126	1110	1573	2102	2303	1152	1624	4863	4164	2531	977	6184	4436	15582	16007	12489	20875	3543	7459	671	93	5541	15	5835	6855	16298	11313		CCDC126_1.14331
CIRC_EPHB2	859	866	280	405	388	25	8	8	24	98	2	16	17	19	7	29	194	241	4	17	1249	2	39	202	7	3		EPHB2_1.47378
CIRC_RAB6A	34914	38364	36866	41304	26672	21537	26258	31456	27434	19531	59683	64790	58550	59504	66483	106222	24293	46669	7	1072	172005	398572	3521	23263	6633	26523		RAB6A_1.15641
CIRC_OGG1	17321	10289	10278	7106	7804	5605	10210	10573	5785	2008	3889	10427	6074	7990	10118	14848	4003	7820	1239	3143	165293	47	32	2028	813	5139		OGG1_1.30107
CIRC_CASC15	213	426	158	261	189	137	128	3559	1280	0	1	0	21	216	61	1	3631	7409	2761	13	1	2	1429	1213	617	216		CASC15_1.11773
CIRC_GLIS2	3699	4915	2013	1310	2015	2882	2613	10193	3020	4630	45	109	19	47	12	81	2645	4963	2242	20	3243	14	3469	5059	6710	2925		GLIS2_1.1344
CIRC_CACNA1B	2745	2546	1642	2161	1910	0	75	168	0	0	0	0	0	0	0	0	608	916	6	219	120315	40	54	14	29	18		CACNA1B_1.21005
CIRC_HERC1	34906	24301	17674	15737	15536	2771	4482	4167	5291	2000	2363	3783	3298	4689	4337	7189	1839	2492	469	134	9681	579	899	7600	11052	12393		HERC1_1.40264
CIRC_MYT1L	592	676	425	410	387	0	0	1	0	0	0	0	0	0	0	0	48	65	1	5	287	0	12	0	4	10		MYT1L_1.16808
CIRC_PHACTR1	11696	10316	9614	6153	8243	721	401	21708	6220	342	141	330	66	175	316	202	27	14	4	50	37844	13	323	967	1484	245		PHACTR1_1.31134
CIRC_UNC79	11289	4800	4516	6046	4804	49	0	595	993	16	0	0	0	22	4	0	743	1457	2	16	0	6	341	1	3	2		UNC79_1.72357
CIRC_PAK3	13886	18855	26289	26366	17379	250	169	217	28	1800	6	20	37	7	28	10	1264	1933	4	233	2497	2	2739	905	1125	69		PAK3_1.11731
CIRC_COPA	2061	1490	797	1145	1067	1050	2393	2247	1656	892	2514	3233	2242	3038	2636	5674	1813	2184	3	1337	37845	18	1678	4678	4789	8296		COPA_1.41140
CIRC_SMEK1	6467	7868	9362	8689	4742	8371	5351	10361	8635	9802	1654	1885	4838	3915	4052	3638	2550	8378	542	144	1282	4	3606	5029	4523	8686		SMEK1_1.28878
CIRC_ARHGAP26	36790	28166	28001	27330	32387	7373	23232	40862	10022	7241	13536	24603	15918	19707	24125	26289	840	1686	27	198	316095	94	1719	3611	1082	9105		ARHGAP26_1.46763
CIRC_SMO	489	708	453	269	605	13664	39672	10679	2913	529	44	132	55	254	183	174	13128	30615	3801	17	8	101	4704	5256	3838	38957		SMO_1.6792
CIRC_CDK8	4936	4982	4669	3679	3586	3313	2729	9172	5913	3497	5622	8401	8224	11318	10978	12414	2165	2663	1296	39	14414	17	7206	6589	8382	13238		CDK8_1.26858
CIRC_CEP70	1382	2120	1710	3528	1037	7370	18152	15864	9598	2459	1401	2790	3517	3282	6282	4551	3450	8793	1222	230	1983	21913	3365	10035	4567	14100		CEP70_1.11981
CIRC_CDR1as	3156844	2533852	2779287	2376489	1876068	2064726	27486	446433	163059	35605	126	658	2061	3526	3929	986	328747	456349	4190	7169	9416	3	344177	892359	1666388	34546		CDR1as_1.11408
HIPK3	8837	8934	7332	7170	6382	15489	23632	95656	23406	23991	40538	22684	51467	39658	29602	47131	31291	32215	34171	5117	554	17	209103	314917	308019	310017		HIPK3_2.58527
RERE	7506	9175	15736	11181	9995	20087	12899	31455	19772	35048	12103	9906	17141	14796	13704	12949	77220	117670	4668	1464	16133	20732	92408	124563	150662	71751		RERE_2.14564
ACVR2A	1636	2715	1141	2441	1568	4454	5868	7019	1349	2423	1067	2039	1986	1380	1757	2780	13948	17089	1353	43	0	12	11659	17923	11164	20266		ACVR2A_2.7416
ZKSCAN1	219	455	273	449	528	838	3406	618	187	718	587	891	906	1592	1280	1658	5711	7178	23107	76875	1011	16698	28937	9956	17837	63385		ZKSCAN1_2.6350
KLHL1	75	234	155	206	189	0	5	17	0	0	0	0	0	0	0	0	0	0	300	23	0	2361	41	7	12	7		KLHL1_2.13097
SEMA3C	1531	2161	2398	2840	1487	882	607	22881	10145	1840	2573	1502	1771	1672	1217	1582	62854	65548	5	403	151	8	130578	129798	140736	2346		SEMA3C_2.14614
KLHL8	5201	4492	2626	2135	2489	2570	9074	5239	2610	4957	4454	5479	6389	2392	1822	3663	15053	15138	2340	1022	0	16232	12008	25305	16660	46492		KLHL8_2.46355
FARSA	11722	9768	5055	7010	5914	10837	13386	11050	15995	8892	3910	6798	4479	1802	1849	3145	86115	135031	3620	1245	1647	0	6587	78427	45815	74880		FARSA_2.12250
2002-02-28	111701	95698	47677	44645	46298	85211	91558	93610	81842	50606	48163	89834	70623	123706	134589	161870	353998	392129	27341	19405	7308	4	286811	737534	341259	570872		MARCH6_2.50555
YY1AP1	1347	2173	540	550	612	1525	2166	3053	1312	2671	3191	4415	3308	8461	5595	13549	8750	10885	1574	55	39	6864	4033	11889	9708	8268		YY1AP1_2.13236
PDE4DIP	70712	49667	35970	27354	38059	10590	24132	328305	268820	50127	22415	30529	35275	17689	17013	35037	13266	17142	20462	15594	5	142316	174292	186892	382943	217076		PDE4DIP_3.60116
SFMBT2	52	131	209	175	140	94	11	80	54	61	14	29	48	23	41	19	187	249	1483	9	0	4	12	1085	8071	72		SFMBT2_2.16231
ZNF398	4184	4373	3311	2973	3600	2804	6618	5245	4693	5424	7021	9736	8859	5161	6498	8480	29612	32488	11154	2033	0	1	16083	50612	24249	39685		ZNF398_2.9865
IGF1R	12219	12302	5391	6875	8710	6592	4846	29860	38680	60207	21972	22630	25159	33460	25328	53146	215184	265580	15538	3003	6	25	53286	173181	236031	22874		IGF1R_2.13333
HUWE1	20585	25989	20098	17748	19244	19790	26177	55194	49603	37285	13294	32485	29243	29770	31061	34035	40585	58083	17271	4820	36	21	71941	183226	139848	243565		HUWE1_3.22607
HPS5	3117	2859	2910	2282	3242	6613	10142	7550	4390	9883	4687	7467	7175	8025	6511	9928	32493	40114	6224	672	1	7	14768	52861	34030	81355		HPS5_2.2348
MFN2	11401	16074	8377	14674	11637	19821	48976	89038	208492	33194	8812	13630	13956	15333	18148	20120	33648	58274	5541	807	2497	2	25492	68933	64112	218993		MFN2_2.32447
SPECC1	16432	10642	5670	5478	6036	4942	453	1821	590	855	1246	2045	1172	786	491	1709	10811	12608	3866	529	5968	1	8281	11767	8217	1686		SPECC1_2.566
LRP6	6465	7377	10039	9588	13781	46836	54519	46514	13481	30474	1091	1471	1357	892	1689	2060	73011	99136	15411	7654	0	4	119811	286959	190346	453681		LRP6_2.11819
SEZ6L2	106533	62704	9946	27117	15812	1404	468	710	845	2449	1	20	3	38	16	24	112953	130533	3439	5263	30492	12	31362	115213	300992	2013		SEZ6L2_2.13223
MAPK4	37401	22990	18510	9020	16612	90	256	3851	29430	2881	0	2	0	0	0	0	2641	3689	18682	1510	5118	2	2088	781	370	7794		MAPK4_2.39
SATB2	5599	8510	5970	8985	7586	418	1494	392	795	734	333	647	232	287	549	553	620	839	11305	16	1866	1	1836	14725	5267	9462		SATB2_2.18298
MORC3	4386	5807	6370	7284	5442	14222	11096	15154	873	3410	17203	19784	28279	18281	17988	17559	32971	41980	9288	643	455	1700	36950	77473	60825	113495		MORC3_2.13965
KCNN2	3129	3308	2006	1413	1630	82	11082	2681	1709	8	0	0	0	0	0	0	108	95	1511	377	309	0	10103	2897	1224	80398		KCNN2_2.8231
NFIB	1735	2301	1546	1386	1415	1448	14974	12053	4744	1361	76	110	141	151	148	177	67692	75969	659	2262	3	45	42805	59095	12892	80038		NFIB_2.64421
BMPR2	21466	15128	11084	9389	10773	12891	17205	24035	16945	20915	6984	7929	7516	6598	6503	12427	36529	46073	39983	13029	654	21977	161456	309668	273917	151434		BMPR2_2.16087
PTN	62	209	1128	610	302	129	0	172	16	68	0	0	0	0	0	0	470	2698	30676	48	27	2	251206	23501	18911	20709		PTN_2.4369
SETD3	9102	13439	9320	11111	9430	13279	18870	24233	20114	15135	9769	10684	11847	8619	10101	13809	54528	56057	3327	486	35	8	23651	93730	51354	142978		SETD3_2.1897
SCAP	14414	14498	5756	7741	7017	21198	65358	19581	22039	26982	25979	30938	26845	19337	18761	36476	95748	112691	10490	4853	0	1	22816	81724	49455	203452		SCAP_2.1282
CCSER2	22068	24461	21123	23177	14564	19152	15534	38855	3151	18757	27978	26428	49257	52533	53777	42624	59206	95022	9252	422	0	4	52058	302929	85794	145214		CCSER2_2.12690
PTK2	39325	42590	31475	38442	42116	31972	45224	50470	21648	60367	6018	6750	6287	7342	6495	9229	151158	185819	15288	3884	20875	31	53379	308313	124574	183120		PTK2_2.10626
RIMS2	51400	55546	26204	30526	24830	15	55	50	0	56	0	18	12	1	0	9	11404	12841	0	11	0	2	12919	23502	2	0		RIMS2_2.21240
SCMH1	9878	15225	9893	10597	12387	24325	21769	39815	36592	8207	5778	9726	10839	4955	7444	7711	54888	67385	8831	5410	3756	6745	79510	150420	172465	99273		SCMH1_2.7684
SH3GL3	12	3	10	14	20	4	9	1	4	4	1	2	2	7	0	2	3	11	1466	6257	5	833	3404	1013	2049	717		SH3GL3_2.7817
PSD3	77195	138117	86941	97004	80962	14135	64936	118035	12901	4739	602	960	787	478	1209	710	39656	50395	6531	340	23669	6	22664	162612	49933	347527		PSD3_2.55192
GRHPR	17565	10018	5098	7745	8828	88311	432949	41201	33423	12443	6911	9172	4435	7255	5834	13543	57864	60989	13852	4516	5916	97	17267	135612	70061	1735157		GRHPR_2.33292
KIFAP3	22284	26161	22661	35177	21587	10866	6630	24361	8557	5207	6557	6102	9839	11882	11853	9044	71255	93287	8249	504	1120	1	47464	84840	93921	50595		KIFAP3_2.37040
RARS	23744	18309	15065	12644	15018	33130	43627	49811	9252	18224	15350	19244	17488	12099	10747	15278	240160	261539	44246	25598	22279	20161	199428	393790	491046	440900		RARS_2.60046
MAN1A2	10487	6180	8731	3098	8433	19811	21379	17649	4932	135146	12628	19846	16894	18911	18890	19744	58756	58162	3313	4938	477	6539	48315	118680	73164	99689		MAN1A2_2.39330
CUX1	1833	2075	653	746	995	1413	2646	6812	4897	7813	6909	7581	5156	8456	6135	11232	38325	49941	1203	1331	0	6326	12586	59791	14247	18783		CUX1_2.3060
MSANTD3-TMEFF1	20534	20846	11102	16663	9834	732	278	1354	435	1731	430	371	524	509	678	918	81371	90828	1042	14	0	0	3739	20693	11076	3391		MSANTD3-TMEFF1_2.24928
CSNK1G3	22475	18162	10597	11278	9416	18378	24728	25005	1547	2903	12417	12997	17017	24703	23348	33046	84979	109641	17879	5050	4816	3	74998	171021	226991	241951		CSNK1G3_2.47409
RP11-302B13.5	59247	60408	47811	53839	44756	18446	19832	16765	19821	34030	46633	29806	40938	32471	36649	32208	108383	177165	33998	5882	760	6	172482	811890	374561	231052		RP11-302B13.5_2.7695
ZNF562	4295	2835	2087	2525	2171	3265	7194	8268	2248	4510	2681	4616	4775	3617	2883	5768	42349	38110	10804	9459	1	3	96494	153795	126379	62191		ZNF562_2.49612
TTC28	35	95	14	11	14	136	26	288	91	115	5	4	8	8	3	1	5120	23604	109	28	0	5	2140	2517	1234	2201		TTC28_2.3036
PHKB	11392	10600	9542	9313	6190	16670	13804	27501	8360	10249	11348	9130	17126	10984	10385	16997	27988	53166	14160	3201	0	4	79122	158489	130627	193790		PHKB_2.46698
NTRK2	85075	89369	39742	51756	42585	388	242	258	268	110	0	6	5	0	3	20	144	248	944	7	5606	2	46	185	8317	520		NTRK2_2.5309
CASC4	7848	8086	1868	1485	1451	2156	6425	2110	982	823	1491	2874	2267	2684	2393	8920	30115	27892	5963	2274	3906	7291	25718	48545	21229	37031		CASC4_2.673
PRKCB	52220	65004	50678	83616	65783	6932	4495	2022	1377	2296	123448	101361	133529	121656	117932	103203	0	0	878	68	51489	2014	12439	51015	11092	30920		PRKCB_2.10862
GLIS3	8	65	73	90	52	188	90	65	148	166	4	1	14	0	1	6	35	85	2515	24	0	124	2423	11034	967	5322		GLIS3_3.8615
APLF	99	93	233	245	148	976	518	223	11	19	59	21	360	184	129	76	2057	4024	227	89	0	2286	4009	6029	2619	6761		APLF_2.1068
WDR17	8432	7217	5613	5421	4333	331	304	193	67	25	178	290	427	379	395	646	14840	18842	1238	13	0	3	2282	7053	2475	2767		WDR17_2.57413
TRIM24	4	5	0	0	0	19	33	22	9	11	8	19	14	12	10	20	100	143	913	139	4	63	431	1321	244	1139		TRIM24_2.123
CTC-525D6.1	347	458	190	469	328	0	0	0	0	1	0	0	0	0	0	0	0	0	698	465	0	1	53	14	27	16		CTC-525D6.1_2.26133
SMC3	2270	3416	4413	4182	4102	10927	8524	21362	603	2323	8114	9080	13068	19500	13909	16971	86201	81500	6369	515	0	8	24807	113313	66903	78044		SMC3_2.55268
EML6	5298	11292	14991	9926	13844	2125	750	244	238	926	1915	2011	2697	2571	1551	1020	33271	47652	3481	263	2	6879	13357	12998	17789	7652		EML6_2.74370
DNAJC6	141854	144833	55944	63115	55819	33573	325	14529	4043	22131	925	992	1314	425	1702	1396	120045	175020	12089	14	3414	1	1664	35357	2373	1842		DNAJC6_2.24807
ARPP21	22844	24109	9349	14646	13044	148	418	62	0	0	53	38	46	39	97	34	72	39	2	3	0	54	28	4	10	6762		ARPP21_2.46207
ASH1L	30471	33325	20860	24415	28155	23638	35448	57416	12063	33814	56227	91469	77258	79261	75269	99628	165047	191495	31126	5145	658	1	199353	475759	401110	240016		ASH1L_2.9470
KLHL24	2401	4667	9872	6276	5713	8638	5888	8585	939	840	1119	632	4804	7040	2652	1771	23063	41105	12985	1251	0	16	147813	260375	208925	251355		KLHL24_2.12787
NRXN2	22330	23617	5461	10553	10136	25	256	61	22	97	34	151	64	146	141	247	1768	2019	943	38	6847	6	43	1057	12	270		NRXN2_2.2399
ZNF609	273	479	578	416	783	1776	2259	3140	907	4509	2739	2642	3697	1311	986	2319	5926	9335	2715	691	0	47160	37583	66015	72732	30001		ZNF609_2.36168
NRXN1	27318	36562	18146	23823	22912	201	865	1364	1021	0	76	98	71	65	45	20	2579	2777	3011	204	1729	3	3003	2	5	1831		NRXN1_2.3460
TMEM165	12047	5516	3432	6239	5752	8437	7351	20212	7455	15351	13106	16022	16404	8910	7371	17439	58008	59780	23993	49158	1	86258	489563	859516	465205	139086		TMEM165_2.1663
HECTD1	5034	7710	10655	14758	10625	27353	31912	49906	4205	14791	11929	8291	18257	21988	21986	17283	67566	94105	7505	317	0	15	69660	207522	110711	255745		HECTD1_3.41459
LRRC7	10779	25280	27421	25838	30812	2715	470	515	207	62	64	57	57	216	875	93	1277	1612	1842	12	0	0	1552	48	4	2757		LRRC7_2.21457
PTPRA	5956	7752	4924	5903	5866	9294	14180	11029	9978	9931	12982	17614	15439	15187	14447	23147	62992	83651	15186	1774	0	18464	17471	92221	63364	79631		PTPRA_2.68991
PPP6R2	18595	18636	8584	13092	12922	34747	109955	31142	31200	35383	29406	39946	34462	31272	28803	43481	57561	67053	10023	3030	2624	2	74130	122134	94845	469851		PPP6R2_2.8982
UBQLN1	34779	47930	32220	47593	22837	55820	51343	59096	46816	55165	36998	29971	56821	100214	93638	106128	184019	233644	17747	3307	3149	31209	99972	321321	224518	350753		UBQLN1_2.54681
2006-08-31	1463	1444	2772	2871	1752	16255	21020	9618	1225	4248	69	18	660	337	168	177	79226	89936	9599	1154	0	3731	137430	253138	307946	358284		SEPT10_2.38220
SDK1	2234	1934	1255	1085	1906	774	839	7475	4493	5834	443	408	295	595	383	1210	32294	51088	2	4180	0	1	24334	49482	39111	2888		SDK1_2.14111
LDB2	19618	18679	11707	14049	9976	11960	9718	17683	9574	13707	12	48	120	172	269	213	6873	7785	2208	1724	1180	10041	22829	78009	25598	120218		LDB2_2.20291
FKBP3	496	347	414	373	325	625	610	2409	113	290	453	438	1099	1574	1191	1704	1592	3710	1609	420	0	2	6802	23039	19937	20672		FKBP3_2.59734
FAT3	9188	10766	11030	12063	11357	1858	364	701	54	291	0	1	0	0	3	0	397	725	1341	6	0	0	10460	5463	9629	2263		FAT3_2.34125
DOCK4	8799	7581	11177	10234	10781	11979	12696	11611	6326	6418	3261	12259	3622	4191	3671	6040	16910	27126	12814	1188	3870	3	72333	126294	112954	122429		DOCK4_2.54606
FGGY	1168	947	979	1080	1572	10843	47709	5368	4944	1246	1878	2853	1788	975	981	1608	4858	5345	1	879	0	1	11107	14375	15035	258471		FGGY_2.13872
RTN4	195772	170418	93055	148793	97528	120043	278158	62580	32242	85290	57017	28439	76321	90354	68607	89665	487598	489323	219054	17447	1642	18245	778988	1377946	1401119	2426167		RTN4_2.28623
XPO1	758	741	912	3030	869	2790	3593	771	633	2596	7212	8034	3578	152	286	489	1779	4168	1266	100	46157	445	1567	18693	10837	5989		XPO1_2.6589
SLAIN2	1503	2348	1687	1502	1262	3559	8264	7366	3212	6400	2666	5620	6169	5256	5913	11012	29528	29956	6172	1256	0	3	58854	133326	78885	82941		SLAIN2_2.72953
LMTK2	7930	11591	3941	6760	5900	3626	6813	5855	9364	4933	7472	6730	5312	24227	18347	38211	23099	25889	7331	791	4306	4	17664	67502	20167	44195		LMTK2_2.41072
NFIX	10109	10408	8016	8389	6685	5248	29318	13048	49838	4283	1100	1663	1100	1173	1380	2152	9938	17920	14618	1043	902	0	110590	77973	96937	86082		NFIX_2.11609
CCDC88A	22208	34565	52773	40983	51809	19226	9156	36920	446	405	21484	22307	23711	19093	18772	22500	176358	199084	34913	1148	6	22	52799	136387	112796	80436		CCDC88A_2.9376
RNF144A	8091	8611	7390	8136	8874	7982	1925	9613	7388	1731	6237	14797	10307	8111	10516	13866	60299	63964	2968	11672	0	3	29210	65033	34869	18496		RNF144A_2.44674
DYNC1LI2	76540	78242	70060	78198	89042	40831	50355	68387	50787	72066	42123	38471	34181	41778	38169	48375	173194	201403	57723	13750	12077	2	138146	318642	217353	232235		DYNC1LI2_2.41501
ARHGEF12	17481	21493	31518	25866	23876	46120	56285	85337	16511	49306	4746	4112	6233	4361	10995	4933	73434	111302	14486	2515	640	5	157127	406337	355329	617144		ARHGEF12_2.71183
CTBP1	57874	45064	20081	26675	24046	32986	71536	36552	44075	29647	34655	53931	35455	40899	44982	77095	148552	143851	16790	14579	6046	12543	124745	310131	218001	265627		CTBP1_2.23240
AFF4	15239	22132	20795	14625	14870	19094	17741	42936	11076	25518	19653	18424	29638	43495	47550	41357	139282	181925	27620	4697	11	3	98020	202248	198280	220073		AFF4_2.31413
DPYSL5	4907	7201	3696	10612	4537	4	16	106	47	6	1	0	0	0	0	1	90822	117268	13092	1377	8927	8933	759	577	178	124		DPYSL5_2.23971
SLC2A13	9910	8581	638	1007	889	507	1341	454	476	287	158	443	355	379	402	1065	4373	6536	1084	453	6784	5	7246	10275	7616	11965		SLC2A13_2.1083
TMEM116	704	709	854	785	829	2499	3948	1646	1817	1169	1200	2428	2520	1661	1776	2573	8851	11243	3175	5	0	4	4289	8256	11836	8626		TMEM116_2.58267
IFT46	1631	1215	972	987	1160	508	2299	2779	1189	506	453	594	789	782	715	1042	4268	6557	5075	2518	26	24656	57370	48636	86976	38257		IFT46_2.4270
C9orf41	9599	6350	5612	5086	4400	18613	20537	10361	3540	4801	6080	7866	10430	11534	9747	11275	19115	22053	2941	306	0	10	20848	64898	43894	132561		C9orf41_2.45784
FOXN3	4915	5807	3987	3598	4155	24512	42807	21447	19603	10855	32092	43706	41217	47286	43523	75485	89549	84948	15064	3417	0	5632	83253	174870	77133	301213		FOXN3_2.35150
ATXN10	49202	55121	43233	54872	37656	91026	90240	86153	42618	22840	23509	27043	30476	33274	30056	32083	245599	264044	12120	1426	9165	21	29189	126084	86180	165210		ATXN10_2.60326
R3HDM1	58339	58960	39557	34422	41324	19771	16510	12584	14064	6452	17840	28333	23374	41633	37198	42636	138839	154850	15002	2371	2405	4755	34188	132107	112196	97260		R3HDM1_2.38423
LPHN3	12428	17123	13683	20795	20952	1623	506	8813	2151	10348	4	11	1	0	1	0	1364	2452	11712	1184	299	363	2719	6377	1823	4495		LPHN3_2.51920
VCAN	1320	2504	5304	3662	2960	1152	342	14634	404	1615	29076	13801	23556	12102	8414	13828	21221	33751	59915	431	1	8928	30113	253731	151176	5830		VCAN_2.82870
BPTF	10148	14159	9740	11289	10855	13747	19957	28878	5195	8177	17459	41095	31602	33674	23397	48091	153561	173998	14896	4659	0	5	77455	320149	158168	140102		BPTF_2.45984
RBM39	202	407	1480	1333	1015	4087	1771	1056	30	834	1548	558	3483	5958	3748	2866	10175	25505	10353	1071	0	18	94600	163414	132341	139852		RBM39_2.1131
QSER1	1186	1984	3669	2973	1758	6242	3973	3243	126	224	550	231	3227	1852	962	837	61803	99572	7970	1177	0	1	64503	99763	80352	43021		QSER1_2.7121
KITLG	13549	14543	7817	7082	7540	7213	3785	17845	1848	2962	297	234	176	79	376	141	12134	14123	6877	1690	1	6473	36021	117486	269809	16273		KITLG_2.26281
PCCA	4631	8760	7262	6719	6285	58562	56055	36473	11877	11387	6257	5051	10553	7082	10419	10133	45346	55952	4139	1641	0	0	55233	86342	79490	447464		PCCA_2.18805
HOMER1	18023	22072	20505	24176	22410	9733	1121	64963	15832	11386	2620	3594	4284	3821	4224	3458	52026	58678	13824	626	634	726	44831	98977	28663	20140		HOMER1_2.45126
ATAD2B	877	1667	3471	2922	2927	10345	3518	22670	2757	8727	17450	12995	22868	9721	10777	6843	21012	34455	5247	874	3	1	54494	111313	90974	69261		ATAD2B_2.4279
KIAA0368	14717	17037	10347	15041	12614	19873	27914	44771	20928	19993	15010	24843	19538	18708	23710	29616	78813	101592	5916	964	0	18169	48598	167994	88515	132178		KIAA0368_2.45481
HERC4	10618	12158	10360	9566	7106	18596	14493	13988	10920	10655	19464	12087	20878	9228	10118	11235	31642	53177	4457	992	7543	1	45728	115447	87849	81811		HERC4_2.39951
TDRD3	6557	7781	10902	7318	8472	6842	10205	49630	1999	1241	5075	7243	8482	8779	11091	10628	44524	54692	5073	1102	207	34	46407	80472	128814	68368		TDRD3_2.65968
ANKRD12	7563	7296	14743	14587	5725	10585	5677	3062	14	74	4694	2686	14965	6720	6129	2554	24116	57669	10598	1507	38	1695	97986	178269	124431	130792		ANKRD12_2.42229
CCDC126	4144	3007	2844	2364	2414	3451	6961	7327	1397	1458	4360	2423	5724	3390	2768	3181	23331	28213	3672	1368	0	17816	23194	48468	225615	36371		CCDC126_2.1023
EPHB2	3062	1929	737	1296	966	507	282	104	950	8058	360	1500	639	559	535	1278	26031	31209	1983	13	1	17	114	9640	5439	806		EPHB2_2.27029
BMS1P1	93	1302	166	131	498	15243	15082	846	1025	2898	76	1469	146	94	87	191	1825	1553	2588	625	17	3	2337	3231	2621	40145		BMS1P1_2.42304
RAB6A	52956	68936	16114	26726	21207	18746	20898	28104	16952	25748	16091	21136	17999	15878	12880	17665	128947	129581	10268	790	1861	8789	9870	94307	33424	92606		RAB6A_2.1683
OGG1	1854	2282	1564	1636	2979	4676	6848	7178	3506	4215	10120	14456	10090	3913	4274	7148	36111	46828	60775	28822	0	25142	95108	131105	207848	107403		OGG1_2.7200
CASC15	20	14	65	26	65	185	87	1289	228	42	7	4	3	16	23	10	10852	20033	1916	1	0	0	6654	26037	10780	1257		CASC15_2.10651
GLIS2	1304	1888	1859	1497	1505	6458	1828	11882	14356	43700	440	193	99	310	148	399	19960	28610	5099	2675	0	0	20857	114038	142097	12379		GLIS2_2.27892
CACNA1B	10623	14003	10603	10383	15999	16	2	94	17	29	11	0	2	7	15	15	12135	18331	4	20	973	3	11	402	856	1		CACNA1B_2.23697
HERC1	21562	16573	9893	12775	12957	18269	19491	23884	8953	15174	17695	31793	30709	40368	26830	54005	30040	34283	4609	1738	1	16	87891	123166	136267	140023		HERC1_2.64626
MYT1L	51108	43019	24000	26174	34092	12	153	124	0	0	0	0	0	1	0	0	7793	10178	0	12	8393	2	8	2	2	456		MYT1L_2.758
PHACTR1	32824	39550	10191	17432	12169	673	662	61524	33443	987	109	149	125	122	55	178	939	885	2052	290	3272	4	3679	21636	4485	5725		PHACTR1_2.43094
UNC79	13554	16632	11359	9713	13441	69	155	498	281	256	5	21	19	17	18	4	6356	8034	1329	687	4	7	13	613	689	1348		UNC79_2.41215
PAK3	10	1	1	5	0	0	0	0	0	0	0	0	0	0	0	0	8	0	2	8	0	7	6	0	5	0		PAK3_2.18538
COPA	864	1109	1070	1289	1199	742	1495	832	957	832	760	1259	1168	1719	1420	2390	1548	1502	0	112	8	2	14	6244	7600	3914		COPA_2.42131
SMEK1	6036	7257	5175	7437	6177	23766	36401	36074	4013	19516	29756	50198	58787	96359	76989	109547	101133	107200	22470	2734	4	5	59063	187768	187773	262224		SMEK1_2.61589
ARHGAP26	60397	47064	43651	33607	36659	15796	13855	71307	29999	146105	239358	172170	188660	180204	125478	223504	25217	35618	12772	5127	115446	46	131849	208129	125450	109993		ARHGAP26_2.29328
SMO	15	74	12	5	14	149	333	75	28	15	2	0	1	3	2	2	1820	5647	437	82	57	198	670	422	725	2452		SMO_2.818
CDK8	3053	2823	2395	2880	1820	4965	5563	6629	2013	4283	1794	3042	3161	3636	3456	4285	26070	31354	3101	2546	1006	3392	18774	43122	16866	32487		CDK8_2.35091
CEP70	6309	8568	14196	10496	12177	8468	16434	35648	2748	457	2147	2111	4886	4576	5421	3883	37575	50058	6291	1015	1	5	49434	140337	90850	110187		CEP70_2.81176
NEG_ACTB	173	124	112	142	96	29	87	277	278	252	1509	1668	1877	1558	1534	1745	1451	2081	593	374	2	12	5038	2231	2442	1643		ACTB_1.7585
NEG_ELAVL1	262	220	220	140	183	30	252	108	0	116	26	40	30	76	89	128	79	144	3	51	0	1	68	16	87	8		ELAVL1_1.3049
NEG_PGK1	10	14	3	12	0	5	8	13	18	21	10	23	24	52	37	33	47	101	110	20	0	5	1272	79	76	50		PGK1_1.16052
NEG_LDHA	102	155	181	133	127	234	493	311	309	337	115	119	138	146	215	215	200	363	49	219	2630	2	235	744	756	1457		LDHA_1.39505
NEG_NONO	13	10	16	1	5	23	4	39	29	17	20	10	9	9	17	30	90	245	11	97	2571	9	86	324	260	38		NONO_1.12874
NEG_PPIH	411	239	234	271	163	193	175	213	200	10	146	231	189	206	182	307	376	677	12	53	19450	12	38	77	121	531		PPIH_1.44679
NEG_E2F4	3	1	2	2	8	9	10	27	9	3	29	44	38	34	74	23	108	157	22	138	50	1411	124	24	43	41		E2F4_1.359
NEG_EIF2B2	2	4	16	0	5	2	1	18	4	3	4	28	13	0	1	0	17	31	34	128	0	4	57	18	38	159		EIF2B2_1.24507
NEG_MAP2K2	1	1	0	2	2	1	0	5	8	3	15	5	13	9	6	7	11	20	1	15	0	2	11	21	8	67		MAP2K2_1.6742
NEG_LAMP2	174	90	253	135	94	11	94	24	110	45	91	155	131	143	105	411	11	37	15	58	0	1	97	104	52	400		LAMP2_1.17449
NEG_PTK2	58	15	572	26	146	368	184	750	758	260	155	43	292	75	179	69	113	1654	4	19	91	2	46	926	497	788		PTK2_3.38871
NEG_GLIS3	74	132	82	44	48	30	32	21	29	24	1	0	1	9	5	0	5	10	477	1773	120	747	284	163	376	58		GLIS3_1.72171
NEG_PDE4DIP	3	5	9	2	2	0	3	225	80	3	0	1	4	7	0	3	0	3	12	27	0	0	55	17	23	18		PDE4DIP_1.10830
NEG_HUWE1	8	4	11	12	4	2	5	3	4	0	2	5	4	4	7	4	5	13	5	22	1	5	17	13	13	20		HUWE1_1.36167
NEG_HECTD1	11	2	3	3	1	1	50	55	1	3	10	17	5	26	12	8	36	52	9	102	1	34	55	22	221	330		HECTD1_1.21843

## Sheet: Targets and amplicon sequences
Targets	Amplicon coordinates	Ion_AmpliSeq_Fwd_Primer	Ion_AmpliSeq_Rev_Primer
ACTB_NEG	chr7_5568792_5569294_ACTB_0_-	CAACTGGGACGACATGGAGAAAA	CGAGCGCGGCGATATCA
ACVR2A_CIRC	chr2_148653870_148657467_ACVR2A_743_+	GGGATTGTCATTTGTGCATTTTGG	CCATAACACGGTTCAACACCAG
ACVR2A_LINOUT	chr2_148653870_148657467_ACVR2A_743_+	ACCATGGCTAGAGGATTGGCATATTTA	CAGACTTGCCAGCCTCAAATTTT
AFF2+_CIRC	chrX_147743429_147744289_AFF2_1309_	AGAACAGCTTTGGGAATCTGTCATT	TTCTTCATTTCATCATAGTTTCCAAGCG
AFF4_CIRC	chr5_132227856_132228810_AFF4_130_-	CAGCAAAAACAGTTCCTCCACATC	CTTAGATGACTCTCTGTTGCTGGA
AFF4_LINOUT	chr5_132227856_132228810_AFF4_130_-	GAAACCCCTGTAGACTTGGCTAG	CTATGATTTCCCTTGATTTCTGGGAAGA
ANKRD12_CIRC	chr18_9182380_9221997_ANKRD12_110_+	TGCCTTTATCTGATGATGATGAAAGTTACA	TACTCTTTCTTCCATATGGTTTCTCTACCA
ANKRD12_LINOUT	chr18_9182380_9221997_ANKRD12_110_+	GTTCCGTCATCCCTGAAACATCAA	CTTTTCCTTCCTTTTCTTGCTTTAGCTC
APLF_CIRC	chr2_68717322_68772444_APLF_167_+	GGTGATAGTGATTATGGAGGTGTACAAA	GGATTTGTGTGTATCGGTTTGATTCG
APLF_LINOUT	chr2_68717322_68772444_APLF_167_+	AAACGTCAGCCTTCAGTATAATAGATGG	CCAAAGTTTTATGCAACCTATGGCTTTT
ARHGAP26_CIRC	chr5_142416761_142437312_ARHGAP26_102_+	GGAGTCTCGGGTCTCTGAAATC	CCTTGCTCGTTGATCCCTCTG
ARHGAP26_LINOUT	chr5_142416761_142437312_ARHGAP26_102_+	CTTCCTGCAAGGACTCTTCACTTT	CTCCTTCATCTTTTTCATCAGTGATTCC
ARHGEF12_CIRC	chr11_120343759_120348235_ARHGEF12_131_+	CCTGGCGAAGGAGATAATGATGAAG	ATCCAAATTCCTGAGCTCTTCAACA
ARHGEF12_LINOUT	chr11_120343759_120348235_ARHGEF12_131_+	TGAATTGTTCTACACTGAAAGAGCTCAT	AGCCTTCATTTGTTCATTCAATCCAAT
ARPP21_CIRC	chr3_35721279_35732497_ARPP21_162_+	TCGAGTGGCAGCTTATTTTGGA	AGAGACAACTGGAGTCCCATGT
ARPP21_LINOUT	chr3_35721279_35732497_ARPP21_162_+	TACTAGGAGTACCGGGAAGCTG	GCCCCCTATTCCATTCTCTGG
ASH1L_CIRC	chr1_155408118_155408859_ASH1L_160_-	AAAAGGTTGGCTATTGGAAGAACAG	TGGTCCTCATTTTGTACCATCCG
ASH1L_LINOUT	chr1_155408118_155408859_ASH1L_160_-	AGATTTGGAAAGGATGCTGTTGGA	GTAAAGGTGTCTGCAATCCCAAG
ATAD2B_CIRC	chr2_24046128_24046439_ATAD2B_112_-	GAAGCTTCAACAACATCCTAGCAG	AGTTTATGACTGCTAGCATAGATCTGG
ATAD2B_LINOUT	chr2_24046128_24046439_ATAD2B_112_-	AAGTTTAAAATTCAGCCTCCAAGGG	GCCTTTCAGATTCACCAACCCA
ATXN10_CIRC	chr22_46125305_46136418_ATXN10_121_+	CAATGTGGCCAATGGGTTTAAGT	AACTCAGCATGCCGCAAAAAC
ATXN10_LINOUT	chr22_46125305_46136418_ATXN10_121_+	TGCAGAGATCCATCCCAAGTG	CTCGCAGTTCACGAAACAGAAG
BMPR2_CIRC	chr2_203329532_203332412_BMPR2_240_+	CAATTCAGAATGGAACATACCGTTTCT	ATTCTACTCTCACCTATCCCAAGGT
BMPR2_LINOUT	chr2_203329532_203332412_BMPR2_240_+	GTCGGGAACTAGTTCTGACCCT	GAGCCAAGAAGAAATCCCCCAAATTA
BMS1P1_LINOUT	chr10_46751426_46753788_BMS1P1_107_-	CTAGGAGACGAAGAAAATGCCCA	CCGTCACCACTACCGCT
BPTF_CIRC	chr17_65941525_65972074_BPTF_116_+	TCCAAGTGACTCCCCATTTTACC	CCCACACTTGATGACTGAGCTG
BPTF_LINOUT	chr17_65941525_65972074_BPTF_116_+	GCCCTGGTATGACCGTGATTA	GGTGTTGAGGAAACCGTGTTAG
C9orf41_CIRC	chr9_77631184_77632364_C9orf41_122_-	AGACTGGAGTGAAACTGGGAAAG	AAACTGAGGAAGTAGTTTCTGTTGGT
C9orf41_LINOUT	chr9_77631184_77632364_C9orf41_122_-	TACAATATGGAAAATACTCAAGCCAGGT	TGACAATACAGATTCTTTTTCCACCTCT
CACNA1B_CIRC	chr9_140846726_140852139_CACNA1B_105_+	GAGAAGTCCCCTTTGGACGTG	CGATGATGATGAGAGGGATGAAGTAG
CACNA1B_LINOUT	chr9_140846726_140852139_CACNA1B_105_+	CTTTGTCTTCCACAAGGGCTCTTA	CTGCAAACTTGGAATCCCAGAC
CASC15_CIRC	chr6_22020568_22056919_CASC15_106_+	CAAAAAGCCCAAGCATGTAGCC	GAAAAGAAGGCACACATTTTAAATCTGC
CASC15_LINOUT	chr6_22020568_22056919_CASC15_106_+	AGGTCAAATCATTCCTGGATTCATCT	AGTCTCCTACCGGAACATGCT
CASC4_CIRC	chr15_44620883_44673174_CASC4_180_+	GAATCCTTCCAGTCCTCTTCAGC	TCGAAGAAATTCCTGACGAAGCTC
CASC4_LINOUT	chr15_44620883_44673174_CASC4_180_+	CTCGCAGCCGACCGGTAA	GCCAAATCGGGCTGTACCCTA
CCDC126_CIRC	chr7_23650790_23651172_CCDC126_109_+	AGCTCTAGCAGAGGAAAATAAGAACA	ATGGTAACTTGAGGTAAGCCACAAA
CCDC126_LINOUT	chr7_23650790_23651172_CCDC126_109_+	AAAGTTATTTGTTTGCTTTCAGGCAAGT	CCATGTTTTTCAGTGTTTTCATTTCAGC
CCDC88A_CIRC	chr2_55559702_55562300_CCDC88A_134_-	CCCAACAGATGAACAATGATCTCGAAA	TATCTGGGACCGCTGCCTTAA
CCDC88A_LINOUT	chr2_55559702_55562300_CCDC88A_134_-	ACACAGAACAATAATTTGCAGGCTCA	GCTGGATTAGGAGTTGGGCATTC
CCSER2_CIRC	chr10_86198268_86237420_CCSER2_222_+	CAACTCAGCATATCTGCCACCAA	CAACAAACATCTTCTGAGCCTGGA
CCSER2_LINOUT	chr10_86198268_86237420_CCSER2_222_+	ACAGGATATGTTTGATTCCCCCAA	AGATGGAGAGAGTTCAAACGAAGAA
CDK8_CIRC	chr13_26974590_26975761_CDK8_101_+	GACCCCCGTTGAAGAAAGTGAG	TCTGATGTAGGAAGTGGGTCTTCT
CDK8_LINOUT	chr13_26974590_26975761_CDK8_101_+	TAGATGGTATTCACTACCTGCATGCT	ACCACTGGATCCAAATCTGCTAAA
CDR1as_CIRC	chrX_139865340_139866824_CDR1as_636_+	ATCAACTGGCTCAATATCCATGTCTTC	TGGAAGACCTTGAGATTATTGGAAGACT
CEP70_CIRC	chr3_138289160_138290198_CEP70_101_-	AATTGGTGAATTGGAGGATGAATCACTA	ATCTGTTCTTTTGACTAGAGACAAAGGT
CEP70_LINOUT	chr3_138289160_138290198_CEP70_101_-	TTCAAGTGAAAAGCTGAACCTCCA	GGGCTCATCTTTCTTCTCTGTGTC
COPA_CIRC	chr1_160293221_160302347_COPA_102_-	TCACGATCGTGGAGTAAACTGG	GGCTGGCTGATACTACCAAGT
COPA_LINOUT	chr1_160293221_160302347_COPA_102_-	TTCGTGTTTCCAGGCGCTT	GTGAAAGCTGAGCCCTTTGAC
CSNK1G3_CIRC	chr5_122881111_122893258_CSNK1G3_196_+	CCCATGAAATCAAGAGCACCAC	TAACTGGAGCATGTTCATCCCATTC
CSNK1G3_LINOUT	chr5_122881111_122893258_CSNK1G3_196_+	GAAGAGACGATTTAGAAGCTTTAGGTCA	TTCACATAACACTTCTATTGGTGTAGCC
CTBP1_CIRC	chr4_1219148_1235307_CTBP1_131_-	CCTTGGGCATCATCGGACTT	CTTTTCAAAGCTTTTTATCTTCAGGATCCC
CTBP1_LINOUT	chr4_1219148_1235307_CTBP1_131_-	CTCTGAAGGATGCACCCAACC	GCTGTCAGATGGTCCTTGTTGA
CTC-525D6.1_CIRC	chr19_29882328_29883982_CTC-525D6.1_166_-	ACGTGACTTGCTCCAACGAAT	TGAGCTACCATACCCGGTCTAG
CTC-525D6.1_LINOUT	chr19_29882328_29883982_CTC-525D6.1_166_-	GAGGCACAGGAAGATGGATCAG	CTGCAGGACAGAGACTGGACATA
CUX1_CIRC	chr7_101870647_101870949_CUX1_202_+	GGCCCTCAGCATCCAAGAATTAG	CTCTTCACCGACTCACTGGAA
CUX1_LINOUT	chr7_101870647_101870949_CUX1_202_+	CAGCGCTGAGTCCCCATAC	CTGGTACATGTAGACCTCGTACTG
DNAJC6_CIRC	chr1_65830318_65831879_DNAJC6_162_+	CGAAGCTTTTTGGATTCCAGACATC	TTACTAAAGAGCCTCCCTGCAC
DNAJC6_LINOUT	chr1_65830318_65831879_DNAJC6_162_+	CAACAAACAGAGGAATGGATGTCG	GTGATACATGGAAACAACCACGTC
DOCK4_LINOUT	chr7_111575595_111585853_DOCK4_138_-	GTATATTTCCTTCCAGCTACGTTCACT	TGGAAGAGATCGCCTTCATTACG
DPYSL5_CIRC	chr2_27147755_27151191_DPYSL5_129_+	GTGCTAAGGAGGCACTGGATTT	CAGACCTCGGCACTTCTCATA
DPYSL5_LINOUT	chr2_27147755_27151191_DPYSL5_129_+	CATCTGGGAGAGAGGAGTGGT	CTGAGATGGTCTTTGTGGCTTCT
DYNC1LI2_CIRC	chr16_66759731_66763002_DYNC1LI2_132_-	GTGTTGGCCAGCTTCTTCAAC	GCAAGGAGTGACTGTTGCTTCA
DYNC1LI2_LINOUT	chr16_66759731_66763002_DYNC1LI2_132_-	GGAGCTGGAACGGAAGTTTGT	GATCCCCAGGTTATGAGTCAGC
E2F4_NEG	chr16_67228589_67229909_E2F4_0_+	AACAGTAACAGCAGCAGTTCGTC	CTTGTTCACCAGCAGAACCTCA
EIF2B2_NEG	chr14_75471440_75473417_EIF2B2_0_+	CAGGAACTCACACTCTGGCA	TACTGTTCGGGAGAAGCCAAT
ELAVL1_NEG	chr19_8038609_8056715_ELAVL1_0_-	AAGGACGTAGAAGACATGTTCTCTC	TGAGGGAGGTAGTTGACGATCA
EML6_CIRC	chr2_55040369_55056614_EML6_164_+	GATGGGTGTATACGACTGTGGGA	GTCTGGACATTATAGGAATCCCATATGC
EML6_LINOUT	chr2_55040369_55056614_EML6_164_+	TGACAGAAGTAGTTCACATCAAAGATCG	TGCGTGATGAAACTAAGGGACTT
EPHB2_CIRC	chr1_23107914_23111569_EPHB2_108_+	TACCCATCAAGCTCTACTGTAACG	CACCCTGATGGAGGATGCAC
EPHB2_LINOUT	chr1_23107914_23111569_EPHB2_108_+	GCCACGCATTTACATCAGTGAC	ACCTGATGCATGATGGACACTG
FARSA_CIRC	chr19_13039156_13039661_FARSA_479_-	CTGGAACTTTGACGCCCTCTT	AAGAGCCACTGGAGATCATCTCT
FARSA_LINOUT	chr19_13039156_13039661_FARSA_479_-	CAGCATGGAGGTGTTCAGCTA	ATTGTTGATGCCATATTTGATCATCGT
FAT3_CIRC	chr11_92085262_92088570_FAT3_138_+	GAAGGGATGGAGAGATCCAGTACTC	GTGGCCAAAAGCTTGAAAAGCA
FAT3_LINOUT	chr11_92085262_92088570_FAT3_138_+	GCAGAACATTTTCTGGAGGTGACT	GGTTCTCCTCTCTTCTTTCGGT
FGGY_CIRC	chr1_59805630_59844509_FGGY_137_+	TGAGAGAGATTTGCTGGGATAAGG	GTGAAACTGCTTATCCAAAACAACCA
FGGY_LINOUT	chr1_59805630_59844509_FGGY_137_+	CCGATTTTTGTACCAGGCGTCT	CATATATACTCTGGCATCTGGCTGT
FKBP3_CIRC	chr14_45587231_45599993_FKBP3_141_-	AGAAAAGGCTCGACTGGAGATT	TCAGTACCCTTAAAACGCTTAGTTTCA
FKBP3_LINOUT	chr14_45587231_45599993_FKBP3_141_-	TCTGACTGTGATTTGTTTGGTGTTAAT	TTTTCTGCTTTTAGCATTTTGTTTCCC
FOXN3_CIRC	chr14_89628045_89629313_FOXN3_121_-	AGCCCGATGACATCTTACGAG	CTGTAGTTGTGATCCTCCTTGGG
FOXN3_LINOUT	chr14_89628045_89629313_FOXN3_121_-	CTCTGACATGCCCTACGATGC	ACCCAGTAGGTGCATTTGCAAAA
GLIS2_CIRC	chr16_4382216_4383520_GLIS2_105_+	ACCACCATCTGGGCTGGAC	TCCAGGGAGTGCATGGTGA
GLIS2_LINOUT	chr16_4382216_4383520_GLIS2_105_+	GACCTGCAGCAAGAGCTT	CTTGCAGTAGTAGGGCTTGTCC
GLIS3_NEG	chr9_3856009_3937189_GLIS3_0_-	TTCAATACTGCAAAGAACACAGCCT	CTCCGCAAGTGGATCTTGAGATT
GLIS3_CIRC	chr9_4286038_4286523_GLIS3_174_-	GAGGCATGTCAGGGTCACATAC	CTGAAAAACCTGTGGCCAAGAC
GLIS3_LINOUT	chr9_4286038_4286523_GLIS3_174_-	TCCCGGGACCCCCTGTA	AATGTTTCTAAAAAGTTCAGTTGCGACTT
GRHPR_CIRC	chr9_37424842_37426651_GRHPR_211_+	CACCCCAGATGTCCTGACAGATA	CTCTAGCTCCTTGGCAGGGAT
GRHPR_LINOUT	chr9_37424842_37426651_GRHPR_211_+	GCCTTGGCCAGTGGTAAGATT	TGTTAGCTGCCAACAAGGACAT
HECTD1_NEG	chr14_31575852_31581749_HECTD1_0_-	AGGTCTTTCTGAAGATGAGAAGAACACA	ATGGTATTAGAAAAGGACATTTGCTGGT
HECTD1_CIRC	chr14_31596991_31602881_HECTD1_151_-	TAAGTAACACTTTAACCACCAGCCT	TCCACTGGCATTTTTCCCCAT
HECTD1_LINOUT	chr14_31596991_31602881_HECTD1_151_-	GACAGGACTGGCAGAATGTTGAA	CAAAATCATGCTGGTGCCGAAA
HERC1_CIRC	chr15_63988323_64008672_HERC1_104_-	GCAGGGTGTTTTGGTTTAGGC	CTCTCTCAGCCTGTTCTTCCATT
HERC1_LINOUT	chr15_63988323_64008672_HERC1_104_-	TCCTTATTGGGCGGTGTCTTG	TCATTTCCAGAAAGTGCTACTTCTAACA
HERC4_CIRC	chr10_69726440_69773943_HERC4_110_-	GTTGGTAAATGAGAAAATGGGACAGATT	CCAAAAGAGTAAATTCGTCCTGATGAAG
HERC4_LINOUT	chr10_69726440_69773943_HERC4_110_-	GGAATGCATCAGAGTACCCAGAAATAT	TGAAGTTTGCTTTTTACAGTCAGTACC
HIPK3_CIRC	chr11_33307959_33309057_HIPK3_1283_+	TAATAGACTTTGGGTCGGCCAGT	CACAACTGCTTGGCTCTACTTTG
HIPK3_LINOUT	chr11_33307959_33309057_HIPK3_1283_+	TGATCTTTTGGCTGAGAAAGCTGAT	ATGAAAACAGGACTTTACATGGTTGC
HOMER1_CIRC	chr5_78734833_78752841_HOMER1_115_-	GAAAGAACACCTGATGTGACACAGA	ACACAGTAACTGCATGCTTGCT
HOMER1_LINOUT	chr5_78734833_78752841_HOMER1_115_-	GTGGCATTACTGCTTTTGGGAT	CGCTGGTCATTTCACTCATGTC
HPS5_CIRC	chr11_18312989_18314523_HPS5_323_-	TCCTGAACTTGAAAAGAGCGAAGG	CTTGGTCATTGCTTCTGCTGTTG
HPS5_LINOUT	chr11_18312989_18314523_HPS5_323_-	AAATTTGAACCTTTGGATTCAGCTTGT	TCATCTTCTGAGAGGGTTTGGCT
HUWE1_NEG	chrX_53563108_53566041_HUWE1_0_-	GGTTTATCTGCTGGAAAATGATGTCTC	GAGGCTCGTCCTTGATGTGTG
HUWE1_CIRC	chrX_53641495_53642796_HUWE1_325_-	AGAAGCCTCTAGTGAGGATGAGG	GCAGTCGTTGCATCTGTTTTAAGG
HUWE1_LINOUT	chrX_53641495_53642796_HUWE1_325_-	ATCAAGCCAAAGATCCAGAGACC	CCATCACATGTCGTATGCCATC
IFT46_CIRC	chr11_118422501_118430579_IFT46_123_-	TCTCTGAATTACACCGTTCTAAGCC	CTCATCACTGCTGTTATCAGCCATA
IFT46_LINOUT	chr11_118422501_118430579_IFT46_123_-	AGAGGGCACAGAACATGTTTGTTT	CTTTTAAGCTTTCCTCCCAATCTAACCT
IGF1R_CIRC	chr15_99250791_99251336_IGF1R_326_+	GAAGCCGATGTGTGAGAAGACC	GATGAGCAGGATGTGGAGGTAG
IGF1R_LINOUT	chr15_99250791_99251336_IGF1R_326_+	CAAAGACCATTGATTCTGTTACTTCTGC	GGCATGAGAATGGCGGATCTT
KCNN2_CIRC	chr5_113740135_113740553_KCNN2_265_+	AATGACTATATGCCCAGGAACTGTAC	ACACCAGTATTTCCAAGCAGATGA
KCNN2_LINOUT	chr5_113740135_113740553_KCNN2_265_+	CCGCGTCTGTCGGAGGA	CGCCGCCGGTTCCATAG
KIAA0368_CIRC	chr9_114148657_114154104_KIAA0368_112_-	TTGGTCACTGACAAATCCATGGTG	CCTGACCATCTGGTGTTTTGC
KIAA0368_LINOUT	chr9_114148657_114154104_KIAA0368_112_-	GATGAAAGAACGAGCAATCCAAACAC	CACAGAACTAGTTCCTATTGCAGCAC
KIFAP3_CIRC	chr1_169947226_170001116_KIFAP3_205_-	GCTAAATGCTCAACAAGAAGATGATGAA	TACCACAAGCCCCTGGTACTTT
KIFAP3_LINOUT	chr1_169947226_170001116_KIFAP3_205_-	GGAAGGTGGTTGAAGAATGTAAACTCA	GCAACTTCATCAATCTCCATTCCTTC
KITLG_CIRC	chr12_88898936_88939642_KITLG_115_-	GAGAAAGAGAGAGAGTTTCAAGAAGTGT	CATTATTAGTCACACGATTCCTGCAGA
KITLG_LINOUT	chr12_88898936_88939642_KITLG_115_-	CAAACTGCAGCCTGTAGTTATCCT	AAGCTGACATGTTGCCAAATCC
KLHL1_CIRC	chr13_70514172_70549934_KLHL1_595_-	GCATCCATCTAACTGTTTAGGAATTCG	GCATGATGAACAGCTTGATAGAATTCTT
KLHL1_LINOUT	chr13_70514172_70549934_KLHL1_595_-	CCTACTCCTGCGTGAGCTG	CTGCCGTCCTGTTGCAG
KLHL24_CIRC	chr3_183361268_183390272_KLHL24_159_+	GATCTATGTTGCCGGTGGACTG	GGGATCTTCTTTATGTGGCTTTTTAGC
KLHL24_LINOUT	chr3_183361268_183390272_KLHL24_159_+	GTGCCTTTCTCCTCAAAATATCAATCTT	GTATGCAGACAGACATTTCCTAATTCAC
KLHL8_CIRC	chr4_88116476_88116842_KLHL8_555_-	TTTTTGAAGCAAATGAAGCTTGGAAAGA	AGAGAAGGCAGAAGGTAGATGTAGA
KLHL8_LINOUT	chr4_88116476_88116842_KLHL8_555_-	GCCTGTGACCATTTTACTGAAGTAGTG	CCAACCATTTGGAATGATGCTGA
LAMP2_NEG	chrX_119581696_119589425_LAMP2_0_-	AGCTGGAACCTATTCAGTTAATAATGGC	CTGCACTGCTATTTTGGGACCAT
LDB2_CIRC	chr4_16587545_16597498_LDB2_142_-	AAGATCCTCAGGTCCTGGATCA	TGACTCTTTCGAGTGTTTGAGAATGT
LDB2_LINOUT	chr4_16587545_16597498_LDB2_142_-	CGACGAGGAGGACTTCAACAATT	TAATGATCACCCACGGGCCTA
LDHA_NEG	chr11_18422384_18425358_LDHA_0_+	GGAATGAATGTTGCTGGTGTCTCT	GCTTTCTCCCTCTTGCTGACG
LMTK2_CIRC	chr7_97820040_97823884_LMTK2_137_+	AGGAAAAGAAGGCAGTCACGTT	GCTTCGGGAGTTTTGTGTCTCT
LMTK2_LINOUT	chr7_97820040_97823884_LMTK2_137_+	GAGAGATTTACACGGGCACTAGC	AGGAGGTAGGGAATCGCTTCTAC
LPHN3_CIRC	chr4_62800558_62813994_LPHN3_119_+	CTGTCGGCTCCTGACAACAAATAA	GTAGTCAGGTCTCTCCATGCATT
LPHN3_LINOUT	chr4_62800558_62813994_LPHN3_119_+	TCAGTGTCAGGAAGAAGAAACCG	TCTGTCCTTGACGAGTCTTAAACC
LRP6_CIRC	chr12_12397196_12397589_LRP6_294_-	ACGAAAAGTTTTATTTTGGCAAGAGTTG	CATCCTCCAAGCCTCCAACTAC
LRP6_LINOUT	chr12_12397196_12397589_LRP6_294_-	ATGGATATACATGCCTTCAGCCAAC	CACCATCTTTGCAGGTTTTTCCAT
LRRC7_CIRC	chr1_70518709_70573509_LRRC7_148_+	AACCTTCTGACAAGGGTATCTTTGTT	CTCCCAAGTGGATAAGGATTCCA
LRRC7_LINOUT	chr1_70518709_70573509_LRRC7_148_+	CCAAAGCAGCGTTACAGTGAC	GGCACCGTAACTCTCTGTACTG
MAN1A2_CIRC	chr1_117944808_117963271_MAN1A2_203_+	TGTCTGTGTTTGAAGTCAACATTCG	CTGCTCGAATTTCCTCTCTTGACT
MAN1A2_LINOUT	chr1_117944808_117963271_MAN1A2_203_+	GATGTTGAAGAGGATATCGCAGGAC	GAACTGTCTTCAAAATCTTGGCCAAA
MAP2K2_NEG	chr19_4099199_4101141_MAP2K2_0_-	CAAAGAGCTGGAGGCCATCTTT	GCCGCTCACCCCGAAGTC
MAPK4_CIRC	chr18_48189459_48190874_MAPK4_281_+	CCAACATCTTCATCAGCACAGAGG	CACCTCGCCCAAGACTGTATT
MAPK4_LINOUT	chr18_48189459_48190874_MAPK4_281_+	AACACCCCTACATGAGCCCATA	CAGGGTACCTGGAACTGCAC
38777_CIRC	chr5_10415600_10417516_MARCH6_441_+	CTCCTGTTTGAGCTGGTCATTGT	ATGGTTAGCCAGCAAACATAGAGA
38777_LINOUT	chr5_10415600_10417516_MARCH6_441_+	TCAGTGATTGTCTTTGGCTCCAT	CGAGTAATGCTGGCAAGACAAC
MFN2_CIRC	chr1_12061458_12062160_MFN2_313_+	GAGGCGGTTCGACTCATCATG	GCACCTCCTTAGCAGACACAA
MFN2_LINOUT	chr1_12061458_12062160_MFN2_313_+	GAGGCACATGAAAGTGGCTTTT	CTGAGCCCTCGGTAAGGAGAA
MORC3_CIRC	chr21_37711077_37717005_MORC3_266_+	CATCCTACGTGGACAGAAAGTGAA	TTCTGCCAGTAACTTCTGTTCCG
MORC3_LINOUT	chr21_37711077_37717005_MORC3_266_+	AGTGGCGGAAATTACCTGATGG	ATCCTGAATTTTTCCTTGTTGGTCTTTT
MSANTD3-TMEFF1_CIRC	chr9_103261047_103279053_MSANTD3-TMEFF1_200_+	GGCAGAAGTTCACAGAAAACACTC	CATTTCAAACCATCTCCATCTTCTTTACA
MSANTD3-TMEFF1	chr9_103261047_103279053_MSANTD3-TMEFF1_200_+	CAGCACTGTGAAAAGACAGACTTT	GCTTCTGTCGACGTCCTCT
MYT1L_CIRC	chr2_1842921_1896059_MYT1L_104_-	GCAGAAAGACGGGTACCTGAATG	GGTCCTTGCAGTACCGCTT
MYT1L_LINOUT	chr2_1842921_1896059_MYT1L_104_-	AAAAGAAAGAGAGCAAGTGTCCAAC	GGGCACTTGAGGACACTTTCA
NFIB_CIRC	chr9_14146688_14179779_NFIB_242_-	AGATGAAAATATGGAACCAAGTCCTACA	TACAAAACTATCCTCAAGGTAACCTGGA
NFIB_LINOUT	chr9_14146688_14179779_NFIB_242_-	TGGCCATTTCACTCCTGTCTTG	TAGGAAGGATGGGTCTCTTGGG
NFIX_CIRC	chr19_13183861_13186485_NFIX_135_+	AGCCCTGTTGATGACGTGTTC	CCTGGAAACTTAAGTGCCCGTT
NFIX_LINOUT	chr19_13183861_13186485_NFIX_135_+	CCCAGCTATGTACTCCCCGTA	GTCCTTCGACATCCGCTTTTCA
NONO_NEG	chrX_70511629_70514378_NONO_0_+	ATTGTTGAGTTCTCAGGGAAGCC	AAAAAGACGGCTTCGTTGGGT
NRXN1_CIRC	chr2_50692580_50733755_NRXN1_155_-	TTCCAATCAAGGTGTGTGCTTG	ACTTTTTCCACGCCGAACTACA
NRXN1_LINOUT	chr2_50692580_50733755_NRXN1_155_-	ACCTGGATGATGAGTTGTACCTG	GCAGTACTTTGAACTTCAGCCATT
NRXN2_CIRC	chr11_64453118_64453419_NRXN2_157_-	CGTCAATGGCAAGTTCAACGA	GAAGGCCAGTGTGATCTCATCA
NRXN2_LINOUT	chr11_64453118_64453419_NRXN2_157_-	ACTGGCTCCATCTCCCTAGAC	AGATCCCATGTCCAGCAGAAGAT
NTRK2_CIRC	chr9_87635121_87637632_NTRK2_181_+	AATTGTGCATGGTCTTCGTCGATTAATA	GTCGCTTTCCGTCGTGAATTT
NTRK2_LINOUT	chr9_87635121_87637632_NTRK2_181_+	ACACATTTGTTCAGCACATCAAGC	AAGTCCTTGCGTGCATTGTCA
OGG1_CIRC	chr3_9792629_9793633_OGG1_106_+	CTTTTGGACCTCGGCTCATCC	CCTCAGTCTGAGTCAGTGTCCATA
OGG1_LINOUT	chr3_9792629_9793633_OGG1_106_+	CCAAGCGGTGAGTGTACCTAG	CCGAAGGCAATGAGAATCCAC
PAK3_CIRC	chrX_110385324_110416309_PAK3_103_+	ACAGATGAGGAGATCTTAGAGAAGCTAA	TGCATCAAACCCCACATGAATC
PAK3_LINOUT	chrX_110385324_110416309_PAK3_103_+	CAGCTTGCTTTCCAAGACAAGATAATT	ATTCCATGTTGGGCGAACTGAA
PCCA_CIRC	chr13_100909849_100925600_PCCA_115_+	GCAGTAAAATATTCCTCTGCTGGGA	CCATCCCTGGTCTCTTCATCATC
PCCA_LINOUT	chr13_100909849_100925600_PCCA_115_+	CCTGAAGCATGTTCTGTACTATTCAAG	GGCAACTGTCTTAATGCCCATC
PDE4DIP_NEG	chr1_144877036_144886329_PDE4DIP_0_-	AGCTTCCGGGAGCAACTC	TTCCTGAAGACACCTGTTACTGT
PDE4DIP_CIRC	chr1_144994591_145021167_PDE4DIP_403_-	GAAGAAGGAGAACTTCAGCCTCAA	AAAGATGGAAATTCATTTCTGCTGCT
PDE4DIP_LINOUT	chr1_144994591_145021167_PDE4DIP_403_-	TGCTCTTTTTGTCGCTTGTCTTT	AACCCTGAAAAGAATGTCTTCGGT
PGK1_NEG	chrX_77365364_77372912_PGK1_0_+	CAATGATGCTTTTGGCACTGCT	TAGGTGGCTCATAAGGACTACCG
PHACTR1_CIRC	chr6_13228048_13230425_PHACTR1_104_+	GAGAGCTGGAAGAAAAGAACATCCT	CCCATAGGTCCTGCTTTGGTG
PHACTR1_LINOUT	chr6_13228048_13230425_PHACTR1_104_+	TAAAGCGAGGAGTCCTGAAGGAA	AGCACCTCATATGAGCAGGGAT
PHKB_CIRC	chr16_47531310_47581459_PHKB_185_+	TATTTTGTGTGGAAAGAGTTTACCGTGT	AATAATGGTCCAACTTATCCCAGAGAGT
PHKB_LINOUT	chr16_47531310_47581459_PHKB_185_+	GATGGCATTGAATGTGAATTTCCCATA	CAAAGTCAGCTGGCACATAATAGTACTT
PPIH_NEG	chr1_43130534_43133111_PPIH_0_+	GGGAGATGTAGTCCAGACAAAGAC	ACAGCCATTTGTACTTGGACCAC
PPP6R2_CIRC	chr22_50810449_50832564_PPP6R2_148_+	GTGAGCCTCATCACACAGGAT	AGGCAAAACAGAAAAACATTTGTGGTT
PPP6R2_LINOUT	chr22_50810449_50832564_PPP6R2_148_+	AGCCAGGATGAAGATAGGCAGT	GGTCTCCATCAAACATGTTCTTCAG
PRKCB_CIRC	chr16_23999829_24046868_PRKCB_180_+	GATGAATGTTCCCAGCCTGTGT	GGGCAGGAGAATGTGACAAATTCA
PRKCB_LINOUT	chr16_23999829_24046868_PRKCB_180_+	AGAAGGAAGTGAGGCCAATGAAG	TTTCCCCAGCACCATTAGGAAG
PSD3_CIRC	chr8_18656805_18662408_PSD3_212_-	TGCTTCACAAGATGGAGTCCATT	CTGCTGGTACCATTACTGAGATTTTCTG
PSD3_LINOUT	chr8_18656805_18662408_PSD3_212_-	TATGCTGTACTGAAGGGAACAGTTCTT	TCCAGTCGGCAGTTTTAAGTTTAAACA
PTK2_CIRC	chr8_141749117_141762415_PTK2_222_-	AAAGCTTCCAAAGGAAAATTGCCTATT	TTCTTGAAGAAATTTCTCTCTCACGCT
PTK2_LINOUT	chr8_141749117_141762415_PTK2_222_-	AGGATTTTATCCCAGCCCACAG	CTGCCACATTGCTATCTCCTGA
PTK2_NEG	chr8_141828979_141856777_PTK2_0_-	CTGAAATTCTTTGAGATCCTGTCTCCA	CGCATCTCCCAGTATGATCGC
PTN_CIRC	chr7_136935977_136939721_PTN_240_-	ATGCCGAATGCCAGAAGACTG	TTTCTTCCCTGCTTCAGCAGTAT
PTN_LINOUT	chr7_136935977_136939721_PTN_240_-	ATGACTATGTAAACTACTTCTCTTGTTAGGT	CACCCCCATTTTGCTGACTACAT
PTPRA_CIRC	chr20_2944918_2945848_PTPRA_148_+	CAGTTCACGGATGCCAGAACA	TACAGAAGGTGCAACTGTGGTAG
PTPRA_LINOUT	chr20_2944918_2945848_PTPRA_148_+	TTTCATGACCCTTCGGAATCAG	TACTCGCCCCTCAATACGC
QSER1_CIRC	chr11_32948703_32956981_QSER1_115_+	AGTCAAGATGCTTATAAAAGCGTCTCT	GTGGGAGCATATCCAGGAAGC
QSER1_LINOUT	chr11_32948703_32956981_QSER1_115_+	AACCTCCAGCTATTTGGAAAGTACAAAA	TCCTTCTTGTTTGCATTTTCAATGAACT
R3HDM1_CIRC	chr2_136432902_136437894_R3HDM1_119_+	TCTAATCAAGGATCTATGCCCACAAC	GTTGGGTTGGCCACTGACTAG
R3HDM1_LINOUT	chr2_136432902_136437894_R3HDM1_119_+	CCTATGACTCAACAACCAGTTAGATCC	CATGAGGGTCAGAACCATCAGC
RAB6A_CIRC	chr11_73418465_73429763_RAB6A_106_-	AGGAAAGCCAAAGAGCTGAATGTTAT	TGTGATATCATAAACAACAACTGCCACA
RAB6A_LINOUT	chr11_73418465_73429763_RAB6A_106_-	AGGTCTGGGAGCCGAGT	CAGCAGGACTCTCCACAGA
RARS_CIRC	chr5_167915607_167924353_RARS_205_+	CTCACCTGCAAGACAAATTTCCAGA	GCTCCAAATTTGGAGAAGCTCCTA
RARS_LINOUT	chr5_167915607_167924353_RARS_205_+	TATCTATGTTGTGGACAATGGACAATCT	CGTGTTTTAAACTTTTTCTTGTCTTCCC
RBM39_CIRC	chr20_34304662_34313077_RBM39_116_-	GATCTTTGAGCCTTTTGGAAGAATTGA	TCCCTTGGTCGAATTCTTGCC
RBM39_LINOUT	chr20_34304662_34313077_RBM39_116_-	ACCAAAGTGCTGAGATTACAGGATTTTT	CTCGCCATTATCATGCTGGCTTA
RERE_CIRC	chr1_8601273_8617582_RERE_892_-	CCCATTTTTCTGACATATTTGCTGCTA	CTGAACCAAATGCTGATACACAGAAT
RERE_LINOUT	chr1_8601273_8617582_RERE_892_-	CGTGGCGAATCATGACAGC	TGATCACTCTCAGCATAATTTTTGGC
RIMS2_CIRC	chr8_105080740_105161076_RIMS2_220_+	CCTTGGTGCCAAAATGGTAGCTAT	CTTCGAATGGTAATCTTGTTCCAGTCT
RIMS2_LINOUT	chr8_105080740_105161076_RIMS2_220_+	ATCGACATGATGGTCGAGATCTTC	CCCTGTTCCACATTCCGACTT
RNF144A_CIRC	chr2_7154585_7170346_RNF144A_133_+	CTGGAGTCTCTGGACGATGATTTC	CAGCATCTGGGCAGCTAATTG
RNF144A_LINOUT	chr2_7154585_7170346_RNF144A_133_+	TCAATCTCTGCAGATGACAGGGA	ATTCTGTCTGAAGAGAGTGGCAGT
RP11-302B13.5_CIRC	chr12_49333438_49334971_RP11-302B13.5_191_-	GGGATGCTGTACTCCTTGTCTT	TTCCCAATCAGGCTCTTGAGAAG
RP11-302B13.5	chr12_49333438_49334971_RP11-302B13.5_191_-	CCTAATTGCTGTCCTGATGATGAGTC	GGAAAGGACTCAGATGCCAAGA
RTN4_CIRC	chr2_55209651_55214834_RTN4_137_-	ACAGTAATTCTGCTCTTGGTCATGTG	TACTGTCAATGAAAGCAGCAGGAA
RTN4_LINOUT	chr2_55209651_55214834_RTN4_137_-	GCACTGTTGTGAGGAAAAATTACCTG	ATGCGGCAAGACTATCTGCAA
SATB2_CIRC	chr2_200233328_200246543_SATB2_277_-	TATGCCAATGTGTCAGCAACCA	TCACAACATGATAGACATCTTGTAGCA
SATB2_LINOUT	chr2_200233328_200246543_SATB2_277_-	GTAAAGAGGAAGACTAGGAGAACACTG	CCGACTCGGAGACAAAGTTCC
SCAP_CIRC	chr3_47466975_47470160_SCAP_226_-	ATCGACATGGTCAAGTCCAAGTG	ACTGAGGACTTCACAAATATCTGCT
SCAP_LINOUT	chr3_47466975_47470160_SCAP_226_-	ACCCCACACCATCACGTTG	GCTGGGTCTGTGTATACCAGGA
SCMH1_CIRC	chr1_41536267_41541123_SCMH1_219_-	TGAACCGGATACCAGCACTGTA	CTCTGCCCTGGTTGATGTTCC
SCMH1_LINOUT	chr1_41536267_41541123_SCMH1_219_-	AGATCAGTATGAAATTGGAAGCACAGG	TCACAGTTCCCAATAGGCTGGAT
SDK1_CIRC	chr7_3658712_3681737_SDK1_143_+	GGACGTGCAGCGATTCTAAAC	GAGAACAAGGCGGTTCCCTTC
SDK1_LINOUT	chr7_3658712_3681737_SDK1_143_+	CGACGGCCTTTCTTTTCATCATAGA	GCTGATGGAGATGGCATCCTTG
SEMA3C_CIRC	chr7_80418622_80440017_SEMA3C_568_-	AGATAGCTGTGGATCGAGTGAAC	TTCCAGAGAAAAGCTCCTCATTGAT
SEMA3C_LINOUT	chr7_80418622_80440017_SEMA3C_568_-	CAACCCCGGTAGCAAACTGAT	GGCTGGGAAGATCCTTTCACA
40422_CIRC	chr2_110321943_110350696_SEPT10_143_-	CAAATATGGAGGACCTGCGAGA	ATCATCTGATCCTTGTGAAGACATACAA
40422_LINOUT	chr2_110321943_110350696_SEPT10_143_-	GAGCACAGAAGGTCATCATCACA	ATCATTCACTCTGGCTTATGTATTGACC
SETD3_CIRC	chr14_99924616_99932150_SETD3_226_-	TCTTCAGTCCACACAAGCTATACATG	TCAAGATTTCCTTTGGTGACACAGT
SETD3_LINOUT	chr14_99924616_99932150_SETD3_226_-	AAAGTGACAGACTCTACGCCATG	CTGTCTCCCAGCAAGTGTTCTT
SEZ6L2_CIRC	chr16_29906580_29907181_SEZ6L2_294_-	CCAACTCATCCATGCTTGGAGAA	CCCAGATCTGGAGACTCCACATA
SEZ6L2_LINOUT	chr16_29906580_29907181_SEZ6L2_294_-	CCCCTATCCCCCGTGATCTATG	GAAGCAGCGATCCTCCTCAAA
SFMBT2_CIRC	chr10_7285520_7327916_SFMBT2_381_-	AAGACCTGAACCAAGTAAACTGTCAAT	GCTGTCCTCGAACCAGTCAAG
SFMBT2_LINOUT	chr10_7285520_7327916_SFMBT2_381_-	CGATGGGAACTTTCTGCAGATCAT	CAGAATCAAGGTCTCCATTTCCATTAGC
SH3GL3_CIRC	chr15_84228005_84257523_SH3GL3_219_+	CCAGTGTCCCCAGACGAGAATA	TTCCTTTCCATGTCAAGAAATTCATCG
SH3GL3_LINOUT	chr15_84228005_84257523_SH3GL3_219_+	CACAAAGCCAGCCAGTAGAGATG	TTTCATTTGTCAGAAACGGATAGTGAGA
SLAIN1_CIRC	chr13_78293667_78327493_SLAIN1_485_+	GGTCACCGTGCGAAATAGTCA	CAGGAGTTGGGTTATCTAGGACATG
SLAIN2_CIRC	chr4_48371866_48385801_SLAIN2_137_+	CACAAGTTGACTCAGTGAAAAGCAG	ATCCAAAACTTGCCTGCACCA
SLAIN2_LINOUT	chr4_48371866_48385801_SLAIN2_137_+	TGGAAAGATGGCTGTTACTGACC	GATCTCTGTCGGTTTGTGCTAATTAAG
SLC2A13_CIRC	chr12_40422103_40442012_SLC2A13_127_-	TGCGTGGTAACCAGACCATTG	GTGATGAAGAGGGTATTAATGGTGACT
SLC2A13_LINOUT	chr12_40422103_40442012_SLC2A13_127_-	AGGCAAGCGAGAATGTGGAGTA	GCAGGCTGGTGCTCGATTC
SMC3_CIRC	chr10_112356156_112358048_SMC3_165_+	CCCAGCAAAGGAAATTTAAAGCATCTAG	TTGCAATTCAAGTCGAGACTTCCT
SMC3_LINOUT	chr10_112356156_112358048_SMC3_165_+	TTGTGGAGAGAAGAGAATGCAGAAC	TTTGAACATGCTGGTTTATTCCTTTTCG
SMEK1_CIRC	chr14_91947920_91952074_SMEK1_102_-	CAACTCCTTCGGTCTTTGAAGAAAAC	TCCCAAATTTCATCACATCCAGCTTTT
SMEK1_LINOUT	chr14_91947920_91952074_SMEK1_102_-	TGATACAGATCCTGAACTTGGAGGAG	TGTTGTATTTGCTAGTAAAGGAGCAGT
SMO_CIRC	chr7_128845044_128846428_SMO_102_+	ATTTGTTTTGTGGGCTACAAGAACTAC	GGGTTGTCTGTCCGAACCAAG
SMO_LINOUT	chr7_128845044_128846428_SMO_102_+	GGGCTTTTGCTGAGTTGGC	GTCGCGTTCCCGCTCGA
SOBP_CIRC	chr6_107824861_107827631_SOBP_384_+	CACCTGCAGGGTCAAAGGATC	AGCTCCTGAATTCAATATCCTCACC
SPECC1_CIRC	chr17_20107646_20109225_SPECC1_308_+	GAAAGATCTACTGGAACTGTCTTGCAAT	GCACAGACCTCTCTCTTGAGAC
SPECC1_LINOUT	chr17_20107646_20109225_SPECC1_308_+	AAGAATGCCCGGTTGCAGAA	TGTTGGAGATGTTCTGCTAACACAG
TDRD3_CIRC	chr13_61013822_61041513_TDRD3_110_+	AAAAATGGATTCCTGCTCTTGAATGACT	ATTGAGAGCAATCAGGATGATGTCATT
TDRD3_LINOUT	chr13_61013822_61041513_TDRD3_110_+	GTGTCTATAGAGAACTGGTTGATGAGAA	CCTCTCAGAGGAGGACCCATAA
TMEM116_CIRC	chr12_112371690_112381173_TMEM116_125_-	GAGTGAACAGTGGGCAGTGATT	CTGTCCACTCTGGGTGTGTTT
TMEM116_LINOUT	chr12_112371690_112381173_TMEM116_125_-	TTCCTCTCCTTCGAAGATGACAAG	ATACAGCATAGGCAATAAGTGAACTTGA
TMEM165_CIRC	chr4_56277781_56284152_TMEM165_152_+	GTGGTTGCATTTTATTTCACCCATTTTT	CAAATTAGTTTGGGTAGCAGGATCTTCT
TMEM165_LINOUT	chr4_56277781_56284152_TMEM165_152_+	AACCTGACTTCTAAGTGTGGGTTTTTC	GGGTCAGTGCTGAAAGAAAATTGC
TRIM24_CIRC	chr7_138203934_138235925_TRIM24_167_+	AGTGACCAACAACACCATCCA	ACAGTCTCGACATGTCAGTTTGTC
TRIM24_LINOUT	chr7_138203934_138235925_TRIM24_167_+	CCCGGCTCAACCTGTTGG	GCGGGCAGCATGAGGTAG
TTC28_CIRC	chr22_28692186_28693840_TTC28_188_-	GGAATCTGGGCTCTGCATTCTT	CGACCACAAAGGGACTCTTGTC
TTC28_LINOUT	chr22_28692186_28693840_TTC28_188_-	CGGGACCGTTAGCTCGA	CCAATAGTGTCAGCACCAAAGA
UBQLN1_CIRC	chr9_86292642_86293514_UBQLN1_147_-	GTAGTACTGCCAGTGGCACTT	TTATATCCCCCTGGGATGCTTTCT
UBQLN1_LINOUT	chr9_86292642_86293514_UBQLN1_147_-	TCCAGCAGTTTAAGGAAGAAATCTCTAA	GAATGATCCTGAGGCCTGTTTTG
UNC79_CIRC	chr14_93934017_93963632_UNC79_103_+	TTTTCCACTACTGGCCCAATTTAAAAC	ATTTCAAGGTGTTTGCAATATCTGTTCC
UNC79_LINOUT	chr14_93934017_93963632_UNC79_103_+	TGCAAGAGGTGCCACTCAAATC	AGCATGGAACTCGGCTTCTTT
VCAN_CIRC	chr5_82832826_82838087_VCAN_119_+	TTTCCCTTCTGGAGACTTCTAATGAAA	ACTGGATCTGTTTCTTCACTACAAGG
VCAN_LINOUT	chr5_82832826_82838087_VCAN_119_+	TTTAGTACCCACATTACCCAGCTT	CTACTGAACTGAAGGCAGTGGTAAT
WDR17_CIRC	chr4_177070958_177073118_WDR17_167_+	AAAGACTGAAGGAAGCTGCTGA	AGTGACTAAGGCTGTTAATGACCAGA
WDR17_LINOUT	chr4_177070958_177073118_WDR17_167_+	GGAACAAATGGAATATTCTGCATTGCC	TCATGTCTTTATTGTTTTGGCTCCAATC
XPO1_CIRC	chr2_61749746_61761038_XPO1_137_-	TGGAAAATGTGATAAAAACAAGGTGGAA	CTCCATGGTATAAGCAATTCACCACA
XPO1_LINOUT	chr2_61749746_61761038_XPO1_137_-	GTCCGTGCAACCACCCA	GAGACGCTCTGCTGCCA
YY1AP1_CIRC	chr1_155646339_155649303_YY1AP1_413_-	AGGTTAAACCCCAGTGTAAGGAAG	GTGTTAAAGTTAGCTTGAGGCTCAG
YY1AP1_LINOUT	chr1_155646339_155649303_YY1AP1_413_-	GTGAGCGCGTACGGGATG	CTCCTCCCTCCTCGCGTT
ZKSCAN1_CIRC	chr7_99621042_99621930_ZKSCAN1_703_+	AGTCCTCGAGCTTTGACCTTCA	TCAGGCTCCAGGAACTGACTT
ZKSCAN1_LINOUT	chr7_99621042_99621930_ZKSCAN1_703_+	ACATGGTGAAACCTTGTCTCTACTAAAAATATG	CTCTGTCACCAAGGCTAGAGC
ZNF398_CIRC	chr7_148851037_148851432_ZNF398_337_+	CGGCTCCCTCCAGGTATTAAG	CCACCACTGTCCACAGAGAGATA
ZNF398_LINOUT	chr7_148851037_148851432_ZNF398_337_+	AGCACTTATGCTGATGAAGAGCTT	CTGGACGTCCAAAAGGTGTCA
ZNF562_CIRC	chr19_9763629_9771550_ZNF562_189_-	AGCCTTCAATAGATCTTCAACGCTTAC	CCATTCCCCTTTGTACAGGGTTATC
ZNF562_LINOUT	chr19_9763629_9771550_ZNF562_189_-	TCTGAATACAACATCATGGTTACCTGAG	GATCAATCTGCATGATTTATCTCGTACAGAA
ZNF609_CIRC	chr15_64791492_64792365_ZNF609_156_+	GCGCTCAATCCTTTGGGAACTA	TTGCCCCCAGCTTTCCTATTTTC
ZNF609_LINOUT	chr15_64791492_64792365_ZNF609_156_+	GACTGGCATTTCATCATCAGACTCATAA	GCTCTTTGGTAGCCGGCAATA

## Sheet: Total RNA-seq samples
				Total RNA-seq samples
				Sample	ID	Provider
				Fetal frontal cortex		Capital Biosciences
				Fetal liver	(sample 20)	Capital Biosciences
				Fetal heart	(sample 21)	Capital Biosciences
				SHSY-5Y cells	(sample 22)
				Adult frontal cortex	(sample 1)	Harvard Brain tissue Resource
				Adult frontal cortex	(sample 2)	Harvard Brain tissue Resource
				Adult frontal cortex	(sample 3)	Harvard Brain tissue Resource
				Adult frontal cortex	(sample 4)	Harvard Brain tissue Resource
				Adult frontal cortex	(sample 5)	Harvard Brain tissue Resource

## Sheet: CircRNA panel samples
					AmpliSeq CircRNA panel samples
					Sample	Tissue ID		Provider
					Adult frontal lobe	(Brain 1)	1	Harvard Brain tissue Resource		Run1
					Adult frontal lobe	(Brain 2)	2	Harvard Brain tissue Resource		Run 2
					Adult frontal lobe	(Brain 3)	3	Harvard Brain tissue Resource		Run 3
					Adult frontal lobe	Brain 4)	4	Harvard Brain tissue Resource
					Adult frontal lobe	(Brain 5)	5	Harvard Brain tissue Resource
					Adult liver	(sample 6)	6	Capital Biosciences
					Fetal liver	(sample 7)	7	Capital Biosciences
					Adult heart	(sample 8)	8	Capital Biosciences
					Fetal heart	(sample 9)	9	Capital Biosciences
					Placenta	(sample 10)	10	Capital Biosciences
					SHSY-5y cells duplicate	(sample 22)	22
					Human blood	(sample 11)	11
					Human blood	(sample 12)	12
					Human blood	(sample 13)	13
					Human blood	(sample 14)	14
					Human blood	(sample 15)	15
					Human blood	(sample 16)	16
					FFPE brain
					FFPE pancreas
					FFPE prostate
					FFPE lung
					FFPE breast
					FFPE colon
					Human serum
					Adult frontal lobe (RNAse R treatment )	(Brain 5)

## Sheet: Padlock probe sequences
Oligonucleotide sequences.
Probe function	Probe ID	Sequence (5′–>3′)
Padlock probes	Circ_MGAT5	TAACGGAGCTCAAGAAAATAGTAGCCGTGACTATCGACTTGCGTCTATTTAGTGGAGCCAAGCCTATCTTCTTTTTATTTACCTCAGTGAGATATCAT
	MGAT5	ATTGGCGGAAATTCGTACCATGAGTCGTGAGTACGCTTTGCGTCTATTTAGTGGAGCCGCCGCTATCTTCTTTACGAAGAAGCTGATCATAATTC
	Circ_ACVR2A	AAGTGCTATACTTGGTAGATCAGCATGAGaCGTGAGTACGCTTTGCGTCTATTTAGTGGAGCCGAGACTATCTTCTTTCTCCTGTACTTGTTCCAACTC
	ACVR2A	CACTTCAAATCCAGTTACACCTCCTCAATGCTGCTGCTGTACTACCGTCTATTTAGTGGAGCCACAGCTATCTTCTTTGATGGAAGTCACACAGCC
	Circ_SNAP47	CAGAAGAGGCCCTGGACCTAGTAGCCGTGACTATCGACTTGCGTCTATTTAGTGGAGCCGAACCTATCTTCTTTTCAGTCTGGCATGCAGAGG
	SNAP47	AGCATCTGGGCTGATGGGCCTCAATGCTGCTGCTGTACTACTGCGTCTATTTAGTGGAGCCACCACTATCTTCTTTCTGCTCAGTCTGGCATGC
	Circ_KMT2E	AGAATCCGTAGAAGCTAGCCCATGAGACGTGAGTACGCTTTGCGTCTATTTAGTGGAGCCAACGCTATCTTCTTTGATTTTGACTATGGAAATTGACC
	KMT2E	CAGAATCCGTAGAAGCTAGCCAGTAGCCGTGACTATCGACTTGCGTCTATTTAGTGGAGCCGGGCCTATCTTCTTTATGGCTGCAGGTTCAGAAC
	Circ_MAN1A2	AGGGAAGGGGAAGACTGGCCTCAATGCTGCTGCTGTACTACTGCGTCTATTTAGTGGAGCCGCGCCTATCTTCTTTGCCAGCGATAATACGCCTC
	MAN1A2	GGAGTACCACAAGAAGTATGGCAAGTAGCCGTGACTATCGACTTGCGTCTATTTAGTGGAGCCAGACCTATCTTCTTTAACAGCACGACACCCTGGT
	Circ_HIPK3	GGCCTCACAAGTCTTGGTAGTAGCCGTGACTATCGACTTGCGTCTATTTAGTGGAGCCGCAACTATCTTCTTTTCTACAATCTCGGTACTACAGGTAT
	HIPK3	AACACAGTGATGGATTTGGAACATGAGTCGTGAGTACGCTTTGCGTCTATTTAGTGGAGCCCCGACTATCTTCTTTGGATGATGTAGCGCATGTG
	Circ_ZKSCAN1	CACGAGGAATAGTAAAGAAACACCGTGCGCCTGGTAGCAAATATGCGTCTATTTAGTGGAGCCGCCACTATCTTCTTTAACCCCGCCTCTTACAGT
	ZKSCAN1	GGCAATGGTGAAGATCGACATGAGTCGTGAGTACGCTTTGCGTCTATTTAGTGGAGCCCAGACTATCTTCTTTATTCACAGCGGATTCCCA
	Circ_CDR1-as	TTCCGATGGCACCTGTGTCCTCAATGCTGCTGCTGTACTACTGCGTCTATTTAGTGGAGCCGAAACTATCTTCTTTGTGTCTGCAATATCCAGGGT
	Circ_MAN1A2	AAGAGGAAGAACGTCTGAGAAGCGCCACTGATACTAGATTGTGCGTCTATTTAGTGGAGCCGACGCTATCTTCTTTTACCTATCAGGAGAGGAGGG
	MAN1A2	TTGAAAAGTATTGCCGAGTTAATCCTCAATGCTGCTGCTGTACTACTGCGTCTATTTAGTGGAGCCGCACCTATCTTCTTTGGAAGCAGCACTGGCCA
	NcMALAT1	GCCCTCTTAAGCGCAGCGCCTCAATGCTGCTGCTGTACTACTGCGTCTATTTAGTGGAGCCACACCTATCTTCTTTCCGCAACTGGCCTCTCCT
Detection probe	DO_Cy3	CAGTAAGGATAAGCAGCTGC
	DO_Cy3	AGTAGCCGTGACTATCGACT
	DO_TexasRed	CCTCAATGCTGCTGCTGTACTAC
	DO_Cy5	CATGAGACGTGAGTACGCTT
	DO_FITC	CGTGCGCCTGGTAGCAAATA
Anchor primer	RCA-seq-AF750	UGCGUCUAUUUAGUGGAGCC

## Sheet: Image exposure times
Samples	Cell line	Brain tissue	In situ sequencing
	(mini-second, ms)	(ms)	(ms)
Magnification objectives	X 20	X 20	X 20
DAPI	5-50	20-100	20-100
Cy7	1000	1500	1500
FITC	100	100	130
Cy3	20-300	300-600	300
Texas Red	130	130	130
Cy5	500	500-1000	500
